# Supplementary material for: catena-Poly[1,2,2-trimethyl­cyclo­pentane-1,3-diammonium [aluminate(III)-μ-(hydrogen phosphato)-μ-phosphato]]
Source: Acta Crystallogr Sect E Struct Rep Online. 2012 Jun 30;68(Pt 7):m986. doi: 10.1107/S1600536812028826 (PMC3393234; doi:10.1107/S1600536812028826)
Supplement: Supplementary file 1 [file e-68-0m986-sup1.cif]

##############################################################################
#                                                                            #
# This CIF contains the data in a paper accepted for publication in          #
# Acta Crystallographica Section E. It conforms to the requirements of       #
# Notes for Authors for Acta Crystallographica Section E, and has been       #
# peer reviewed under the auspices of the IUCr Commission on Journals.       #
#                                                                            #
# Full details of the Crystallographic Information File format               #
# are given in the paper "The Crystallographic Information File (CIF):       #
# a New Standard Archive File for Crystallography" by S. R. Hall, F. H.      #
# Allen and I. D. Brown [Acta Cryst. (1991), A47, 655-685].                  #
#                                                                            #
# The current version of the core CIF dictionary is obtainable from          #
# ftp://ftp.iucr.org/pub/cif_core.dic.                                       #
#                                                                            #
# Software is freely available for graphical display of the structure(s)     #
# in this CIF. For information consult the CIF software page                 #
# http://www.iucr.org/resources/cif/software.                                #
#                                                                            #
# This file may be used for bona fide research purposes within the           #
# scientific community so long as proper attribution is given to the journal # 
# article from which it was obtained.                                        #
#                                                                            #
##############################################################################
data_global
_audit_creation_method     ' SHELXL-97'
_journal_data_validation_number     ?
_journal_date_recd_electronic     2012-05-31
_journal_date_accepted     2012-06-25
_journal_name_full     'Acta Crystallographica, Section E'
_journal_year     2012
_journal_volume     68
_journal_issue      7
_journal_page_first     m986
_journal_page_last     m986
_journal_paper_category     QM
_journal_paper_doi     10.1107/S1600536812028826
_journal_coeditor_code     HY2556
_publ_contact_author_name     'Liang, Li-Li'
_publ_contact_author_address
;
 Department of Chemistry
 Bengbu Medical College
 Bengbu 233030
 People's Republic of China
;
_publ_contact_author_email     'liangjyt@163.com'
_publ_contact_author_phone     '86 552 3175259'
_publ_section_title
;
<i>catena</i>-Poly[1,2,2-trimethylcyclopentane-1,3-diammonium
[aluminate(III)-\m-(hydrogen phosphato)-\m-phosphato]]
;
loop_
    _publ_author_name
    _publ_author_address
    'Liang, Li-Li'
;
Department of Chemistry
Bengbu Medical College
Bengbu 233030
People's Republic of China
;
data_I
_audit_creation_method     SHELXL-97
_chemical_name_systematic
;
<i>catena</i>-Poly[1,2,2-trimethylcyclopentane-1,3-diammonium
[aluminate(III)-\m-(hydrogen phosphato)-\m-phosphato]]
;
_chemical_name_common     ?
_chemical_formula_moiety     'C8 H20 N2 2+, Al H O8 P2 2-'
_chemical_formula_sum     'C8 H21 Al N2 O8 P2'
_chemical_formula_iupac     '(C8 H20 N2) [Al (H P O4) (P O4)]'
_chemical_formula_weight     362.19
_chemical_melting_point     ?
_symmetry_cell_setting     monoclinic
_symmetry_space_group_name_H-M     'P 21/n'
_symmetry_space_group_name_Hall     '-P 2yn'
loop_
    _symmetry_equiv_pos_as_xyz
    'x, y, z'
    '-x+1/2, y+1/2, -z+1/2'
    '-x, -y, -z'
    'x-1/2, -y-1/2, z-1/2'
_cell_length_a     8.0102(10)
_cell_length_b     16.862(2)
_cell_length_c     10.5164(12)
_cell_angle_alpha     90.00
_cell_angle_beta     93.203(2)
_cell_angle_gamma     90.00
_cell_volume     1418.2(3)
_cell_formula_units_Z     4
_cell_measurement_reflns_used     2335
_cell_measurement_theta_min     2.28
_cell_measurement_theta_max     22.72
_cell_measurement_temperature     293(2)
_exptl_crystal_description     block
_exptl_crystal_colour     colourless
_exptl_crystal_size_max     0.22
_exptl_crystal_size_mid     0.19
_exptl_crystal_size_min     0.18
_exptl_crystal_density_diffrn     1.696
_exptl_crystal_density_meas     ?
_exptl_crystal_density_method     'not measured'
_exptl_crystal_F_000     760
_exptl_absorpt_coefficient_mu     0.410
_exptl_absorpt_correction_type     multi-scan
_exptl_absorpt_process_details     '(SADABS; Bruker, 2001)'
_exptl_absorpt_correction_T_min     0.9152
_exptl_absorpt_correction_T_max     0.9299
_exptl_special_details
;
;
_diffrn_ambient_temperature     293(2)
_diffrn_radiation_type     MoK\a
_diffrn_radiation_wavelength     0.71073
_diffrn_radiation_source     'fine-focus sealed tube'
_diffrn_radiation_monochromator     graphite
_diffrn_measurement_device_type     'Bruker APEX CCD'
_diffrn_measurement_method     '\f and \w scans'
_diffrn_detector_area_resol_mean     ?
_diffrn_reflns_number     8701
_diffrn_reflns_av_R_equivalents     0.0783
_diffrn_reflns_av_sigmaI/netI     0.0795
_diffrn_reflns_theta_min     2.28
_diffrn_reflns_theta_max     28.15
_diffrn_reflns_theta_full     28.15
_diffrn_measured_fraction_theta_max     0.976
_diffrn_measured_fraction_theta_full     0.976
_diffrn_reflns_limit_h_min     -10
_diffrn_reflns_limit_h_max     10
_diffrn_reflns_limit_k_min     -18
_diffrn_reflns_limit_k_max     22
_diffrn_reflns_limit_l_min     -13
_diffrn_reflns_limit_l_max     11
_diffrn_standards_number     ?
_diffrn_standards_interval_count     ?
_diffrn_standards_interval_time     ?
_diffrn_standards_decay_%     ?
_refine_special_details
;
Refinement of <i>F</i>^2^ against ALL reflections. The weighted <i>R</i>-factor
<i>wR</i> and goodness of fit <i>S</i> are based on <i>F</i>^2^, conventional
<i>R</i>-factors <i>R</i> are based on <i>F</i>, with <i>F</i> set to zero for
negative <i>F</i>^2^. The threshold expression of <i>F</i>^2^ >
\s(<i>F</i>^2^) is used only for calculating <i>R</i>-factors(gt) <i>etc</i>.
and is not relevant to the choice of reflections for refinement.
<i>R</i>-factors based on <i>F</i>^2^ are statistically about twice as large
as those based on <i>F</i>, and <i>R</i>- factors based on ALL data will be
even larger.
;
_reflns_number_total     3386
_reflns_number_gt     2442
_reflns_threshold_expression     I>2\s(I)
_refine_ls_structure_factor_coef     Fsqd
_refine_ls_matrix_type     full
_refine_ls_R_factor_all     0.0588
_refine_ls_R_factor_gt     0.0409
_refine_ls_wR_factor_gt     0.0927
_refine_ls_wR_factor_ref     0.0984
_refine_ls_goodness_of_fit_ref     1.019
_refine_ls_restrained_S_all     1.019
_refine_ls_number_reflns     3386
_refine_ls_number_parameters     195
_refine_ls_number_restraints     0
_refine_ls_hydrogen_treatment     constr
_refine_ls_weighting_scheme     calc
_refine_ls_weighting_details
         'calc w=1/[\s^2^(Fo^2^)+(0.0302P)^2^+0.0000P] where P=(Fo^2^+2Fc^2^)/3'
_atom_sites_solution_hydrogens     geom
_atom_sites_solution_primary     direct
_atom_sites_solution_secondary     difmap
_refine_ls_shift/su_max     0.001
_refine_ls_shift/su_mean     0.000
_refine_diff_density_max     0.465
_refine_diff_density_min     -0.465
_refine_ls_extinction_method     none
_refine_ls_extinction_coef     ?
loop_
    _atom_type_symbol
    _atom_type_description
    _atom_type_scat_dispersion_real
    _atom_type_scat_dispersion_imag
    _atom_type_scat_source
    'C' 'C' 0.0033 0.0016
                         'International Tables Vol C Tables 4.2.6.8 and 6.1.1.4'
    'H' 'H' 0.0000 0.0000
                         'International Tables Vol C Tables 4.2.6.8 and 6.1.1.4'
    'N' 'N' 0.0061 0.0033
                         'International Tables Vol C Tables 4.2.6.8 and 6.1.1.4'
    'O' 'O' 0.0106 0.0060
                         'International Tables Vol C Tables 4.2.6.8 and 6.1.1.4'
    'Al' 'Al' 0.0645 0.0514
                         'International Tables Vol C Tables 4.2.6.8 and 6.1.1.4'
    'P' 'P' 0.1023 0.0942
                         'International Tables Vol C Tables 4.2.6.8 and 6.1.1.4'
_computing_data_collection     'SMART (Bruker, 2007)'
_computing_cell_refinement     'SAINT (Bruker, 2007)'
_computing_data_reduction     'SAINT (Bruker, 2007)'
_computing_structure_solution     'SHELXS97 (Sheldrick, 2008)'
_computing_structure_refinement     'SHELXL97 (Sheldrick, 2008)'
_computing_molecular_graphics     'DIAMOND (Brandenburg, 1999)'
_computing_publication_material     'SHELXTL (Sheldrick, 2008)'
loop_
    _atom_site_type_symbol
    _atom_site_label
    _atom_site_fract_x
    _atom_site_fract_y
    _atom_site_fract_z
    _atom_site_U_iso_or_equiv
    _atom_site_adp_type
    _atom_site_calc_flag
    _atom_site_refinement_flags
    _atom_site_occupancy
    _atom_site_symmetry_multiplicity
    _atom_site_disorder_assembly
    _atom_site_disorder_group
    Al Al1 0.23800(9) 0.51205(4) 0.94544(6) 0.01494(17) Uani d . 1 1 . .
    C C1 0.1616(3) 0.26568(17) 0.7028(3) 0.0337(7) Uani d . 1 1 . .
    H H1D 0.0959 0.2257 0.7416 0.051 Uiso calc R 1 1 . .
    H H1E 0.1789 0.3094 0.7606 0.051 Uiso calc R 1 1 . .
    H H1F 0.2678 0.2437 0.6833 0.051 Uiso calc R 1 1 . .
    C C2 0.1662(3) 0.36187(15) 0.5190(2) 0.0223(5) Uani d . 1 1 . .
    H H2 0.1159 0.3716 0.4333 0.027 Uiso calc R 1 1 . .
    C C3 0.0691(3) 0.29490(14) 0.5794(2) 0.0214(5) Uani d . 1 1 . .
    C C4 0.0404(4) 0.22449(17) 0.4892(3) 0.0385(7) Uani d . 1 1 . .
    H H4A -0.0082 0.2429 0.4090 0.058 Uiso calc R 1 1 . .
    H H4B -0.0340 0.1873 0.5258 0.058 Uiso calc R 1 1 . .
    H H4C 0.1452 0.1991 0.4761 0.058 Uiso calc R 1 1 . .
    C C5 -0.0927(3) 0.34152(15) 0.6070(2) 0.0215(5) Uani d . 1 1 . .
    C C6 -0.2124(3) 0.34974(16) 0.4893(2) 0.0270(6) Uani d . 1 1 . .
    H H6A -0.2663 0.2998 0.4714 0.041 Uiso calc R 1 1 . .
    H H6B -0.1509 0.3654 0.4177 0.041 Uiso calc R 1 1 . .
    H H6C -0.2953 0.3892 0.5049 0.041 Uiso calc R 1 1 . .
    C C7 -0.0302(3) 0.42256(15) 0.6572(2) 0.0253(6) Uani d . 1 1 . .
    H H7A -0.1081 0.4642 0.6305 0.030 Uiso calc R 1 1 . .
    H H7B -0.0179 0.4222 0.7495 0.030 Uiso calc R 1 1 . .
    C C8 0.1363(3) 0.43549(16) 0.6010(3) 0.0341(7) Uani d . 1 1 . .
    H H8B 0.2241 0.4408 0.6678 0.041 Uiso calc R 1 1 . .
    H H8A 0.1340 0.4831 0.5491 0.041 Uiso calc R 1 1 . .
    N N1 0.3491(2) 0.34899(12) 0.50846(18) 0.0210(5) Uani d . 1 1 . .
    H H1A 0.4045 0.3681 0.5775 0.031 Uiso calc R 1 1 . .
    H H1B 0.3826 0.3739 0.4397 0.031 Uiso calc R 1 1 . .
    H H1C 0.3695 0.2973 0.5019 0.031 Uiso calc R 1 1 . .
    N N2 -0.1918(2) 0.30479(12) 0.70978(18) 0.0229(5) Uani d . 1 1 . .
    H H2A -0.2803 0.3350 0.7231 0.034 Uiso calc R 1 1 . .
    H H2B -0.1277 0.3011 0.7814 0.034 Uiso calc R 1 1 . .
    H H2C -0.2258 0.2566 0.6854 0.034 Uiso calc R 1 1 . .
    O O2 0.3899(2) 0.51208(10) 0.83594(16) 0.0248(4) Uani d . 1 1 . .
    O O3 0.5465(2) 0.42016(10) 0.69810(15) 0.0258(4) Uani d . 1 1 . .
    O O4 0.6755(2) 0.46404(10) 0.90504(15) 0.0236(4) Uani d . 1 1 . .
    O O5 0.6361(2) 0.56178(11) 0.72750(15) 0.0257(4) Uani d . 1 1 . .
    H H5B 0.7125 0.5872 0.7881 0.039 Uiso d R 1 1 . .
    O O6 -0.1454(2) 0.58055(10) 1.04650(15) 0.0256(4) Uani d . 1 1 . .
    O O7 -0.1712(2) 0.65708(10) 0.84337(15) 0.0240(4) Uani d . 1 1 . .
    O O8 0.0256(2) 0.70185(10) 1.02657(15) 0.0238(4) Uani d . 1 1 . .
    O O9 0.0880(2) 0.58103(10) 0.89830(16) 0.0246(4) Uani d . 1 1 . .
    P P1 0.56043(8) 0.48755(4) 0.78985(6) 0.01633(16) Uani d . 1 1 . .
    P P2 -0.04921(8) 0.63267(4) 0.95434(6) 0.01681(16) Uani d . 1 1 . .
loop_
    _atom_site_aniso_label
    _atom_site_aniso_U_11
    _atom_site_aniso_U_22
    _atom_site_aniso_U_33
    _atom_site_aniso_U_12
    _atom_site_aniso_U_13
    _atom_site_aniso_U_23
    Al1 0.0163(4) 0.0119(4) 0.0167(4) 0.0005(3) 0.0018(3) -0.0008(3)
    C1 0.0363(16) 0.0348(17) 0.0308(15) 0.0102(13) 0.0090(12) 0.0112(13)
    C2 0.0204(13) 0.0237(14) 0.0226(13) -0.0014(10) -0.0004(10) 0.0048(10)
    C3 0.0238(13) 0.0166(13) 0.0239(13) 0.0003(10) 0.0028(10) -0.0028(10)
    C4 0.0368(17) 0.0264(16) 0.0526(19) -0.0028(13) 0.0048(14) -0.0181(14)
    C5 0.0220(13) 0.0188(13) 0.0240(13) -0.0014(10) 0.0032(10) -0.0006(10)
    C6 0.0268(15) 0.0261(15) 0.0279(14) -0.0022(11) -0.0013(11) -0.0015(11)
    C7 0.0353(15) 0.0160(13) 0.0245(14) -0.0001(11) 0.0018(11) -0.0036(10)
    C8 0.0314(16) 0.0176(14) 0.0533(19) 0.0005(11) 0.0024(14) -0.0028(13)
    N1 0.0238(11) 0.0189(11) 0.0204(11) -0.0009(9) 0.0024(9) -0.0018(8)
    N2 0.0233(11) 0.0194(11) 0.0265(11) -0.0018(9) 0.0059(9) -0.0022(9)
    O2 0.0224(10) 0.0265(10) 0.0264(10) 0.0019(8) 0.0089(8) -0.0021(8)
    O3 0.0257(10) 0.0273(11) 0.0241(9) 0.0011(8) -0.0006(8) -0.0131(8)
    O4 0.0299(10) 0.0184(9) 0.0216(9) 0.0015(8) -0.0069(8) 0.0001(7)
    O5 0.0279(10) 0.0307(11) 0.0182(9) -0.0086(8) -0.0007(7) 0.0056(7)
    O6 0.0364(11) 0.0165(9) 0.0243(9) -0.0111(8) 0.0055(8) -0.0005(7)
    O7 0.0240(9) 0.0152(9) 0.0320(10) 0.0037(7) -0.0057(8) 0.0033(7)
    O8 0.0270(10) 0.0154(9) 0.0292(10) -0.0076(7) 0.0021(8) -0.0041(7)
    O9 0.0253(10) 0.0245(10) 0.0241(9) 0.0102(8) 0.0011(7) -0.0008(7)
    P1 0.0174(3) 0.0172(3) 0.0146(3) -0.0003(2) 0.0020(2) -0.0026(2)
    P2 0.0178(3) 0.0106(3) 0.0220(3) 0.0003(2) 0.0008(2) 0.0001(2)
_geom_special_details
;
All e.s.d.'s (except the e.s.d. in the dihedral angle between two l.s. planes)
are estimated using the full covariance matrix. The cell e.s.d.'s are taken
into account individually in the estimation of e.s.d.'s in distances, angles
and torsion angles; correlations between e.s.d.'s in cell parameters are only
used when they are defined by crystal symmetry. An approximate (isotropic)
treatment of cell e.s.d.'s is used for estimating e.s.d.'s involving l.s.
planes.
;
loop_
    _geom_bond_atom_site_label_1
    _geom_bond_atom_site_label_2
    _geom_bond_site_symmetry_2
    _geom_bond_distance
    _geom_bond_publ_flag
    Al1 O2 . 1.7215(18) ?
    Al1 O9 . 1.7251(17) ?
    Al1 O4 3_667 1.7300(17) ?
    Al1 O6 3_567 1.7326(18) ?
    C1 C3 . 1.540(3) ?
    C1 H1D . 0.9600 ?
    C1 H1E . 0.9600 ?
    C1 H1F . 0.9600 ?
    C2 N1 . 1.491(3) ?
    C2 C3 . 1.530(3) ?
    C2 C8 . 1.538(4) ?
    C2 H2 . 0.9800 ?
    C3 C4 . 1.529(3) ?
    C3 C5 . 1.557(3) ?
    C4 H4A . 0.9600 ?
    C4 H4B . 0.9600 ?
    C4 H4C . 0.9600 ?
    C5 N2 . 1.509(3) ?
    C5 C6 . 1.529(3) ?
    C5 C7 . 1.539(3) ?
    C6 H6A . 0.9600 ?
    C6 H6B . 0.9600 ?
    C6 H6C . 0.9600 ?
    C7 C8 . 1.505(4) ?
    C7 H7A . 0.9700 ?
    C7 H7B . 0.9700 ?
    C8 H8B . 0.9700 ?
    C8 H8A . 0.9700 ?
    N1 H1A . 0.8900 ?
    N1 H1B . 0.8900 ?
    N1 H1C . 0.8900 ?
    N2 H2A . 0.8900 ?
    N2 H2B . 0.8900 ?
    N2 H2C . 0.8900 ?
    O2 P1 . 1.5315(17) ?
    O3 P1 . 1.4908(17) ?
    O4 P1 . 1.5329(16) ?
    O4 Al1 3_667 1.7300(17) ?
    O5 P1 . 1.5519(18) ?
    O5 H5B . 0.9600 ?
    O6 P2 . 1.5458(17) ?
    O6 Al1 3_567 1.7326(18) ?
    O7 P2 . 1.5359(16) ?
    O8 P2 . 1.4986(17) ?
    O9 P2 . 1.5446(17) ?
loop_
    _geom_angle_atom_site_label_1
    _geom_angle_atom_site_label_2
    _geom_angle_atom_site_label_3
    _geom_angle_site_symmetry_1
    _geom_angle_site_symmetry_3
    _geom_angle
    _geom_angle_publ_flag
    O2 Al1 O9 . . 108.34(9) ?
    O2 Al1 O4 . 3_667 110.23(9) ?
    O9 Al1 O4 . 3_667 109.95(9) ?
    O2 Al1 O6 . 3_567 110.69(9) ?
    O9 Al1 O6 . 3_567 109.18(9) ?
    O4 Al1 O6 3_667 3_567 108.44(9) ?
    C3 C1 H1D . . 109.5 ?
    C3 C1 H1E . . 109.5 ?
    H1D C1 H1E . . 109.5 ?
    C3 C1 H1F . . 109.5 ?
    H1D C1 H1F . . 109.5 ?
    H1E C1 H1F . . 109.5 ?
    N1 C2 C3 . . 116.6(2) ?
    N1 C2 C8 . . 110.1(2) ?
    C3 C2 C8 . . 105.3(2) ?
    N1 C2 H2 . . 108.2 ?
    C3 C2 H2 . . 108.2 ?
    C8 C2 H2 . . 108.2 ?
    C4 C3 C2 . . 112.2(2) ?
    C4 C3 C1 . . 108.9(2) ?
    C2 C3 C1 . . 110.7(2) ?
    C4 C3 C5 . . 114.2(2) ?
    C2 C3 C5 . . 98.78(19) ?
    C1 C3 C5 . . 111.8(2) ?
    C3 C4 H4A . . 109.5 ?
    C3 C4 H4B . . 109.5 ?
    H4A C4 H4B . . 109.5 ?
    C3 C4 H4C . . 109.5 ?
    H4A C4 H4C . . 109.5 ?
    H4B C4 H4C . . 109.5 ?
    N2 C5 C6 . . 106.61(19) ?
    N2 C5 C7 . . 107.00(19) ?
    C6 C5 C7 . . 112.0(2) ?
    N2 C5 C3 . . 113.7(2) ?
    C6 C5 C3 . . 112.7(2) ?
    C7 C5 C3 . . 104.73(19) ?
    C5 C6 H6A . . 109.5 ?
    C5 C6 H6B . . 109.5 ?
    H6A C6 H6B . . 109.5 ?
    C5 C6 H6C . . 109.5 ?
    H6A C6 H6C . . 109.5 ?
    H6B C6 H6C . . 109.5 ?
    C8 C7 C5 . . 105.8(2) ?
    C8 C7 H7A . . 110.6 ?
    C5 C7 H7A . . 110.6 ?
    C8 C7 H7B . . 110.6 ?
    C5 C7 H7B . . 110.6 ?
    H7A C7 H7B . . 108.7 ?
    C7 C8 C2 . . 105.8(2) ?
    C7 C8 H8B . . 110.6 ?
    C2 C8 H8B . . 110.6 ?
    C7 C8 H8A . . 110.6 ?
    C2 C8 H8A . . 110.6 ?
    H8B C8 H8A . . 108.7 ?
    C2 N1 H1A . . 109.5 ?
    C2 N1 H1B . . 109.5 ?
    H1A N1 H1B . . 109.5 ?
    C2 N1 H1C . . 109.5 ?
    H1A N1 H1C . . 109.5 ?
    H1B N1 H1C . . 109.5 ?
    C5 N2 H2A . . 109.5 ?
    C5 N2 H2B . . 109.5 ?
    H2A N2 H2B . . 109.5 ?
    C5 N2 H2C . . 109.5 ?
    H2A N2 H2C . . 109.5 ?
    H2B N2 H2C . . 109.5 ?
    P1 O2 Al1 . . 152.61(12) ?
    P1 O4 Al1 . 3_667 148.27(12) ?
    P1 O5 H5B . . 109.2 ?
    P2 O6 Al1 . 3_567 140.61(11) ?
    P2 O9 Al1 . . 140.31(11) ?
    O3 P1 O2 . . 112.02(10) ?
    O3 P1 O4 . . 109.53(10) ?
    O2 P1 O4 . . 109.11(10) ?
    O3 P1 O5 . . 110.98(10) ?
    O2 P1 O5 . . 106.98(10) ?
    O4 P1 O5 . . 108.10(9) ?
    O8 P2 O7 . . 113.33(10) ?
    O8 P2 O9 . . 111.06(10) ?
    O7 P2 O9 . . 107.29(9) ?
    O8 P2 O6 . . 108.91(10) ?
    O7 P2 O6 . . 108.08(10) ?
    O9 P2 O6 . . 108.00(10) ?
loop_
    _geom_hbond_atom_site_label_D
    _geom_hbond_atom_site_label_H
    _geom_hbond_atom_site_label_A
    _geom_hbond_site_symmetry_A
    _geom_hbond_distance_DH
    _geom_hbond_distance_HA
    _geom_hbond_distance_DA
    _geom_hbond_angle_DHA
    N1 H1A O3 . 0.89 1.87 2.751(2) 168
    N1 H1B O5 3_666 0.89 2.06 2.910(3) 158
    N1 H1C O8 2_546 0.89 1.85 2.709(3) 162
    N2 H2A O3 1_455 0.89 2.00 2.858(2) 160
    N2 H2B O8 3_567 0.89 2.14 3.010(2) 167
    N2 H2C O7 2_446 0.89 1.89 2.766(3) 169
    O5 H5B O7 1_655 0.96 1.59 2.498(2) 156
