# Supplementary material for: catena-Poly[1,2,2-trimethyl­cyclo­pentane-1,3-diammonium [aluminate(III)-μ-(hydrogen phosphato)-μ-phosphato]]
Source: Acta Crystallogr Sect E Struct Rep Online. 2012 Jun 30;68(Pt 7):m986. doi: 10.1107/S1600536812028826 (PMC3393234; doi:10.1107/S1600536812028826)
Supplement: Supplementary file 4 [file e-68-0m986-Isup4.hkl]

# 
# h,k,l, Fc-squared, Fo-squared, sigma(Fo-squared) and status flag 
# 
data_I
_shelx_title ' a in P2(1)/n' 
_shelx_refln_list_code          4 
_shelx_F_calc_maximum      168.20 
_exptl_crystal_F_000       760.00 
_reflns_d_resolution_high  0.7533 
 
loop_ 
 _symmetry_equiv_pos_as_xyz 
 'x, y, z' 
 '-x+1/2, y+1/2, -z+1/2' 
 '-x, -y, -z' 
 'x-1/2, -y-1/2, z-1/2' 
 
_cell_length_a     8.0102 
_cell_length_b    16.8623 
_cell_length_c    10.5164 
_cell_angle_alpha  90.000 
_cell_angle_beta   93.203 
_cell_angle_gamma  90.000 
 
_shelx_F_squared_multiplier     1.000 
 
loop_ 
 _refln_index_h 
 _refln_index_k 
 _refln_index_l 
 _refln_F_squared_calc 
 _refln_F_squared_meas 
 _refln_F_squared_sigma 
 _refln_observed_status 
   2   0   0     1402.87     1583.54     49.19 o 
   4   0   0      800.78     1109.33     59.43 o 
   6   0   0      182.68      180.40     36.17 o 
   8   0   0      894.91     1024.75     86.36 o 
   1   1   0      289.22      256.96     17.10 o 
   2   1   0     1291.50     1406.34     58.63 o 
   3   1   0      132.76      156.18     15.77 o 
   4   1   0      267.30      220.69     24.53 o 
   5   1   0      720.98      741.37     33.04 o 
   6   1   0      297.54      277.03     28.73 o 
   7   1   0       11.07        6.93      9.35 o 
   8   1   0      604.05      691.21     51.73 o 
   9   1   0      190.57      215.45     37.98 o 
  10   1   0      111.64      143.90     50.97 o 
   0   2   0     7566.40     9413.98     93.82 o 
   1   2   0     1232.44     1316.42     46.11 o 
   2   2   0       71.90       96.80      8.32 o 
   3   2   0      457.02      414.10     18.21 o 
   4   2   0      237.22      286.65     19.34 o 
   5   2   0     2512.30     2506.40    151.76 o 
   6   2   0     1968.33     2057.81     58.14 o 
   7   2   0      386.48      380.71     29.00 o 
   8   2   0       93.81       79.78     23.62 o 
   9   2   0      289.73      360.58     65.44 o 
  10   2   0      285.00      345.00     70.33 o 
   1   3   0    27893.93    28377.09   1404.71 o 
   2   3   0      476.51      502.73     17.92 o 
   3   3   0      204.97      284.90     21.98 o 
   4   3   0       10.00       16.51      6.39 o 
   5   3   0        2.03       10.35      8.66 o 
   6   3   0      512.16      514.72     35.77 o 
   7   3   0      756.97      732.96     54.59 o 
   8   3   0      414.14      457.64     45.68 o 
   9   3   0     1340.23     1616.34     84.80 o 
  10   3   0        5.96       32.16     34.28 o 
   0   4   0      122.76      129.99     15.80 o 
   1   4   0       33.69       72.34      5.47 o 
   2   4   0      321.97      276.27     18.11 o 
   3   4   0      924.08      888.80     28.44 o 
   4   4   0      834.14      758.22     29.48 o 
   5   4   0     1271.11     1246.45     41.70 o 
   6   4   0     1109.27     1131.98     43.80 o 
   7   4   0      156.94      132.61     20.96 o 
   8   4   0      173.80      184.96     33.36 o 
   9   4   0       43.09       18.21     19.84 o 
  10   4   0        3.36       -4.45     27.93 o 
   1   5   0     3795.03     3811.38    135.77 o 
   2   5   0     1256.03     1247.93     32.15 o 
   3   5   0       73.43       39.75      8.66 o 
   4   5   0      136.72      136.46     15.27 o 
   5   5   0     1661.51     1625.92     68.56 o 
   6   5   0      238.80      225.45     22.78 o 
   7   5   0       22.56       20.39     11.91 o 
   8   5   0       51.34       35.39     18.66 o 
   9   5   0      486.71      657.28     57.29 o 
  10   5   0        5.27        8.68     28.82 o 
   0   6   0     3955.14     4313.92    101.94 o 
   1   6   0     4798.51     5026.29    237.25 o 
   2   6   0     2214.35     2560.81     64.10 o 
   3   6   0      886.08      815.61     33.07 o 
   4   6   0      514.39      472.84     25.57 o 
   5   6   0     2263.53     2244.84     58.50 o 
   6   6   0      825.02      816.45     39.06 o 
   7   6   0     1422.19     1452.22     55.64 o 
   8   6   0      206.64      178.91     33.99 o 
   9   6   0       60.08       59.81     25.39 o 
  10   6   0       68.47       78.35     43.96 o 
   1   7   0     1032.66     1142.39     63.50 o 
   2   7   0        7.50        8.57      3.71 o 
   3   7   0        4.44        7.40      6.03 o 
   4   7   0        5.97        9.93      7.36 o 
   5   7   0      833.52      797.50     40.84 o 
   6   7   0      130.05      102.08     17.93 o 
   7   7   0      123.39      117.98     21.05 o 
   8   7   0       40.02       35.49     19.73 o 
   9   7   0        2.42        8.01     25.49 o 
  10   7   0      135.11      195.76     60.99 o 
   0   8   0      405.89      348.67     36.17 o 
   1   8   0      624.03      632.54     73.77 o 
   2   8   0       16.83       33.67      5.94 o 
   3   8   0      521.13      493.07     26.47 o 
   4   8   0      906.67      948.19     47.82 o 
   5   8   0       15.08       16.91      9.66 o 
   6   8   0     1280.21     1323.59     51.91 o 
   7   8   0      836.86      906.32     58.94 o 
   8   8   0      174.18      218.76     37.98 o 
   9   8   0       80.38       79.35     40.18 o 
   1   9   0      527.47      549.30     49.37 o 
   2   9   0     2680.93     3021.81    186.01 o 
   3   9   0       64.77       85.65     14.48 o 
   4   9   0     1235.76     1374.24     47.96 o 
   5   9   0      425.36      380.17     28.94 o 
   6   9   0     1004.27     1033.91     47.56 o 
   7   9   0      107.60       86.37     24.97 o 
   8   9   0      379.85      435.58     49.60 o 
   9   9   0       20.56       36.06     33.05 o 
   0  10   0      187.70      200.43     34.05 o 
   1  10   0     1379.22     1378.07    135.94 o 
   2  10   0      605.33      643.10     31.66 o 
   3  10   0      747.78      805.31     45.46 o 
   4  10   0     1266.98     1301.09     48.78 o 
   5  10   0      430.22      400.69     30.47 o 
   6  10   0     1303.93     1323.74     55.05 o 
   7  10   0      493.63      570.48     51.25 o 
   8  10   0        2.31       -5.78     16.37 o 
   9  10   0       68.30       86.58     44.18 o 
   1  11   0      784.02      790.24     96.01 o 
   2  11   0      847.81      918.08     48.47 o 
   3  11   0      933.40      751.40    158.00 o 
   4  11   0     1997.56     1904.74     80.45 o 
   5  11   0      112.98      140.46     21.53 o 
   6  11   0       18.83       14.68     12.48 o 
   7  11   0      288.91      346.71     44.22 o 
   8  11   0       52.13       54.04     26.16 o 
   9  11   0      455.41      592.62     91.93 o 
   0  12   0     1220.64     1275.49     82.58 o 
   1  12   0     5594.61     5666.71    611.93 o 
   2  12   0      281.73      288.63     32.30 o 
   3  12   0      321.97      386.09     29.78 o 
   4  12   0      120.60      121.81     20.27 o 
   5  12   0        9.24       13.12     11.65 o 
   6  12   0      360.62      326.61     32.84 o 
   7  12   0       95.09       53.12     26.93 o 
   8  12   0      188.53      163.04     54.64 o 
   1  13   0      112.66      114.79     22.02 o 
   2  13   0       29.13       16.03     12.05 o 
   3  13   0     1549.35     1617.39    159.81 o 
   4  13   0       48.33       50.27     15.11 o 
   5  13   0       80.33       68.70     24.53 o 
   6  13   0      207.66      184.47     28.29 o 
   7  13   0       47.27       32.38     22.60 o 
   8  13   0        6.60      -10.35     25.71 o 
   0  14   0     9009.80     9464.51    241.61 o 
   1  14   0     1089.40     1035.37     86.87 o 
   2  14   0      712.54      729.44     59.24 o 
   3  14   0     1628.13     1763.88    138.50 o 
   4  14   0        8.58        5.42     13.05 o 
   5  14   0     3750.76     3795.88     98.29 o 
   6  14   0      176.60      192.71     29.72 o 
   7  14   0      105.35      115.41     32.83 o 
   8  14   0       28.35       35.72     37.95 o 
   1  15   0     1080.13      994.67     96.62 o 
   2  15   0      377.51      393.26     33.67 o 
   3  15   0      163.65      167.12     25.44 o 
   4  15   0      315.26      341.19     42.42 o 
   5  15   0      328.08      310.62     43.27 o 
   6  15   0       31.84       35.97     17.93 o 
   7  15   0       62.89       59.64     28.41 o 
   0  16   0      197.93      234.15     50.97 o 
   1  16   0      475.44      508.13     48.03 o 
   2  16   0      201.26      185.92     26.19 o 
   3  16   0       30.26       35.12     14.79 o 
   4  16   0       77.54       64.02     18.95 o 
   5  16   0      842.04      771.57     69.07 o 
   6  16   0      178.67      135.73     28.36 o 
   7  16   0       82.93       80.03     32.05 o 
   1  17   0      479.27      450.57     47.69 o 
   2  17   0      624.05      595.12     48.67 o 
   3  17   0       37.25       30.97     15.78 o 
   4  17   0     1640.27     1537.77    121.67 o 
   5  17   0        3.15        3.83     13.91 o 
   6  17   0       14.71       18.68     18.31 o 
   0  18   0     1061.21     1052.91     97.93 o 
   1  18   0      197.41      158.99     51.25 o 
   2  18   0      242.97      281.49     43.00 o 
   3  18   0       20.18       18.68     15.77 o 
   4  18   0       23.85       21.46     16.55 o 
   5  18   0      416.29      534.17     48.24 o 
   6  18   0       21.40       25.59     29.77 o 
   1  19   0      341.30      273.19     43.07 o 
   2  19   0      210.14      237.97     42.41 o 
   3  19   0       10.63        5.68     16.01 o 
   4  19   0      323.89      298.94     53.86 o 
   5  19   0       13.36       -4.02     16.63 o 
   0  20   0       19.20       23.93     29.60 o 
   1  20   0      268.28      275.22     45.74 o 
   2  20   0      332.22      303.93     48.16 o 
   3  20   0       87.11       68.14     26.50 o 
   4  20   0        3.26       11.97     17.99 o 
   1  21   0        0.16       24.82     20.97 o 
   2  21   0      104.17       79.78     29.13 o 
   3  21   0        1.12       -0.78     26.71 o 
   0  22   0       27.36       39.84     36.17 o 
   1  22   0      209.86      140.67     55.53 o 
  -7   0   1     2191.33     2202.20    179.84 o 
  -5   0   1     1656.16     1662.55     78.35 o 
  -3   0   1     5405.95     5389.42    103.28 o 
  -1   0   1     3548.09     3528.88     54.87 o 
   1   0   1      821.18      695.67     19.24 o 
   3   0   1      380.05      338.88     31.27 o 
   5   0   1      655.17      706.91     56.76 o 
   7   0   1     2423.29     2556.77    127.76 o 
   9   0   1        0.37       -0.89     22.48 o 
  -9   1   1        1.11       -2.56     21.15 o 
  -8   1   1       39.32       27.78     11.50 o 
  -7   1   1      134.94      153.42     20.86 o 
  -6   1   1     2084.35     2125.60     90.69 o 
  -5   1   1      266.33      254.23     19.64 o 
  -4   1   1       20.45       17.69      7.91 o 
  -3   1   1     2659.87     2609.32     51.33 o 
  -2   1   1     3494.82     3287.98    300.54 o 
  -1   1   1      161.66       89.93     28.46 o 
   0   1   1     7615.37     7297.86    557.46 o 
   1   1   1      927.55      796.95     17.38 o 
   2   1   1     3584.48     3228.63     98.00 o 
   3   1   1       52.86       22.78      5.75 o 
   4   1   1     2127.83     1875.07    101.63 o 
   5   1   1      231.21      237.21     19.08 o 
   6   1   1      111.25      104.18     15.99 o 
   7   1   1        3.88        4.02     11.17 o 
   8   1   1        1.12        2.75     12.84 o 
   9   1   1      121.27      155.10     34.59 o 
  10   1   1      406.51      611.65     89.70 o 
  -9   2   1       79.63      103.61     41.62 o 
  -8   2   1       72.17       52.76     15.64 o 
  -7   2   1      107.89       97.48     17.58 o 
  -6   2   1      363.02      365.22     25.25 o 
  -5   2   1      424.74      373.64     22.56 o 
  -4   2   1      164.66      143.24     13.78 o 
  -3   2   1     2039.40     1867.22    109.75 o 
  -2   2   1     7120.21     6330.61    247.17 o 
  -1   2   1       38.94       37.55      3.97 o 
   0   2   1     1644.78     1535.91     56.06 o 
   1   2   1       49.00       25.54      8.65 o 
   2   2   1     1620.44     1359.23     31.19 o 
   3   2   1     2109.80     1851.58     46.94 o 
   4   2   1      416.65      442.71     34.44 o 
   5   2   1      404.70      396.12     23.28 o 
   6   2   1      235.47      224.93     21.54 o 
   7   2   1     2002.19     2165.04     84.13 o 
   8   2   1      385.89      415.61     45.00 o 
   9   2   1      116.44      162.59     49.19 o 
  10   2   1        0.20        7.47     22.42 o 
  -9   3   1      567.97      593.17     73.90 o 
  -8   3   1       41.24       39.55     14.67 o 
  -7   3   1     2558.88     2537.52     93.31 o 
  -6   3   1     3267.41     3069.01     85.94 o 
  -5   3   1      556.82      506.23     32.80 o 
  -4   3   1      468.99      495.87     23.20 o 
  -3   3   1      557.45      492.80     22.27 o 
  -2   3   1    28291.18    25907.28   1625.72 o 
  -1   3   1     1545.45     1704.96    136.89 o 
   0   3   1     8305.00     8273.42    390.06 o 
   1   3   1      674.02      733.01     25.75 o 
   2   3   1     1147.06     1024.89     30.10 o 
   3   3   1     1661.52     1567.86     40.29 o 
   4   3   1       40.77       75.06     13.06 o 
   5   3   1     1476.07     1438.34     48.54 o 
   6   3   1      151.52      151.98     18.85 o 
   7   3   1        5.11       -2.56     15.58 o 
   8   3   1      459.34      522.81     52.08 o 
   9   3   1       24.71       17.01     19.66 o 
  10   3   1       46.76       29.24     24.64 o 
  -9   4   1      438.90      497.35     72.45 o 
  -8   4   1        4.44       -0.37     10.66 o 
  -7   4   1      155.78      153.14     21.55 o 
  -6   4   1       55.56       35.47     11.47 o 
  -5   4   1      877.08      884.19     35.00 o 
  -4   4   1      423.03      414.77     22.09 o 
  -3   4   1        8.78        6.05      3.31 o 
  -2   4   1      353.40      394.22     17.01 o 
  -1   4   1    15194.40    15751.74   1493.29 o 
   0   4   1        5.79       -0.74      2.47 o 
   1   4   1     3842.49     3965.87     46.12 o 
   2   4   1     2061.33     1844.45     44.33 o 
   3   4   1      251.73      170.70     11.12 o 
   4   4   1      367.33      401.79     23.26 o 
   5   4   1      113.51      109.09     15.09 o 
   6   4   1       96.25       71.94     14.70 o 
   7   4   1       67.82       58.09     20.46 o 
   8   4   1      460.15      515.61     49.81 o 
   9   4   1     1612.21     1814.29    115.52 o 
  10   4   1       84.05      124.05     40.95 o 
  -9   5   1        9.41        1.22     24.37 o 
  -8   5   1      186.18      216.67     34.89 o 
  -7   5   1      258.22      227.45     25.39 o 
  -6   5   1      987.44      920.94     42.91 o 
  -5   5   1     1530.67     1563.63     47.39 o 
  -4   5   1      232.24      240.50     12.55 o 
  -3   5   1     3241.15     3289.30    160.53 o 
  -2   5   1      105.67      222.94     14.20 o 
  -1   5   1     1690.12     1909.99    141.85 o 
   0   5   1     2620.07     3001.36    228.24 o 
   1   5   1     6199.05     6710.76    108.68 o 
   2   5   1     1320.88     1492.85     27.21 o 
   3   5   1      399.32      401.74     19.90 o 
   4   5   1     4347.76     4140.39     70.25 o 
   5   5   1     2102.08     2031.14     54.85 o 
   6   5   1      654.12      601.11     33.39 o 
   7   5   1      918.54      983.64     59.23 o 
   8   5   1      505.13      473.50     48.81 o 
   9   5   1        3.09        6.82     16.33 o 
  10   5   1      136.13      199.50     43.33 o 
 -10   6   1      191.16      199.21     57.98 o 
  -9   6   1      285.33      330.53     64.55 o 
  -8   6   1      862.91      902.80     59.88 o 
  -7   6   1      483.39      465.49     33.05 o 
  -6   6   1      441.11      440.94     29.20 o 
  -5   6   1      653.11      594.82     30.60 o 
  -4   6   1      922.28      948.79     35.21 o 
  -3   6   1     1342.80     1414.39     87.87 o 
  -2   6   1      131.32      168.17     22.43 o 
  -1   6   1      117.12       83.80      8.86 o 
   0   6   1     4523.67     4880.71    401.78 o 
   1   6   1     1782.68     2219.81     72.16 o 
   2   6   1     1019.22      988.72     23.53 o 
   3   6   1       33.37       19.46      5.40 o 
   4   6   1     2091.34     2010.04     38.65 o 
   5   6   1      846.29      816.47     35.99 o 
   6   6   1     1124.19     1065.11     44.32 o 
   7   6   1      114.99       83.67     23.27 o 
   8   6   1      426.34      447.31     48.43 o 
   9   6   1      218.07      217.79     41.08 o 
  10   6   1        3.38        0.85     23.02 o 
 -10   7   1      225.82      260.86     66.11 o 
  -9   7   1        2.42       -4.56     24.71 o 
  -8   7   1        6.36       16.36     23.37 o 
  -7   7   1       24.80       14.97     12.23 o 
  -6   7   1     3454.35     3575.24     81.53 o 
  -5   7   1      872.04      788.36     36.45 o 
  -4   7   1      844.11      845.58     34.59 o 
  -3   7   1        0.01        2.40      5.15 o 
  -2   7   1     2794.20     3203.29    168.18 o 
  -1   7   1      846.77      853.06     53.88 o 
   0   7   1      177.13      134.74     12.49 o 
   1   7   1     1662.05     1848.88     81.02 o 
   2   7   1     2319.23     2778.21     47.66 o 
   3   7   1       97.37       92.54      9.39 o 
   4   7   1     1541.56     1518.90     46.47 o 
   5   7   1       48.35       41.07     11.65 o 
   6   7   1       23.67       34.08     12.00 o 
   7   7   1      110.87      108.91     26.38 o 
   8   7   1      129.73      134.72     31.95 o 
   9   7   1      488.97      599.22     59.76 o 
  10   7   1      409.22      620.22     93.93 o 
  -9   8   1      136.01      121.31     48.08 o 
  -8   8   1       28.15       41.18     28.60 o 
  -7   8   1       74.86       97.59     20.38 o 
  -6   8   1       59.13       52.79     14.93 o 
  -5   8   1     1238.41     1237.77     46.64 o 
  -4   8   1       69.47       59.32     12.90 o 
  -3   8   1     1072.79     1061.84     51.88 o 
  -2   8   1     3666.07     4145.37    217.44 o 
  -1   8   1      908.15     1035.27     62.50 o 
   0   8   1      811.10      902.54     54.49 o 
   1   8   1      947.51      922.68     51.68 o 
   2   8   1     1746.57     1927.68     40.99 o 
   3   8   1      192.65      182.87     18.30 o 
   4   8   1      521.70      485.90     28.17 o 
   5   8   1      275.94      307.86     25.47 o 
   6   8   1      678.82      688.30     38.20 o 
   7   8   1      560.22      526.62     60.37 o 
   8   8   1       53.75       48.52     23.00 o 
   9   8   1       15.62        3.91     19.94 o 
  -9   9   1       31.51       25.14     22.17 o 
  -8   9   1       83.32      101.61     42.07 o 
  -7   9   1      454.33      508.66     37.51 o 
  -6   9   1     1703.59     1717.52     91.00 o 
  -5   9   1      239.05      200.02     22.63 o 
  -4   9   1       90.38       86.47     15.63 o 
  -3   9   1     2344.60     2444.08    152.65 o 
  -2   9   1       10.93       12.42      6.23 o 
  -1   9   1     3970.61     4337.30    290.05 o 
   0   9   1     4372.35     4741.72    390.40 o 
   1   9   1        0.11        4.07      5.14 o 
   2   9   1       99.66      127.97     13.34 o 
   3   9   1      981.08      978.97     38.66 o 
   4   9   1     1117.01     1086.67     42.99 o 
   5   9   1     2716.91     2629.01     75.08 o 
   6   9   1       11.14        8.29     10.74 o 
   7   9   1        0.44        4.35     13.70 o 
   8   9   1       60.01       43.41     22.92 o 
   9   9   1      386.76      479.59     56.73 o 
  -9  10   1      178.48      188.55     48.58 o 
  -8  10   1       15.95       31.27     29.27 o 
  -7  10   1      265.87      284.40     31.51 o 
  -6  10   1      450.13      484.12     35.09 o 
  -5  10   1     1049.27     1030.66     70.20 o 
  -4  10   1      767.32      812.18     38.46 o 
  -3  10   1       51.01       36.12     10.71 o 
  -2  10   1      200.21      213.08     22.73 o 
  -1  10   1      291.18      330.20     34.05 o 
   0  10   1        1.49        4.62      5.80 o 
   1  10   1      178.99      220.71     18.36 o 
   2  10   1      508.59      457.72     33.60 o 
   3  10   1      277.15      240.95     28.88 o 
   4  10   1     3558.03     3589.80     80.27 o 
   5  10   1        0.31        2.77      9.50 o 
   6  10   1      293.80      308.55     38.78 o 
   7  10   1      151.17      189.96     35.41 o 
   8  10   1      400.54      433.34     52.01 o 
   9  10   1      379.49      466.07     70.61 o 
  -9  11   1        2.44       10.05     20.00 o 
  -8  11   1      465.89      401.21     76.29 o 
  -7  11   1       35.09       42.12     16.44 o 
  -6  11   1      592.63      622.19     39.43 o 
  -5  11   1      227.72      197.78     24.51 o 
  -4  11   1     2550.98     2657.09    120.39 o 
  -3  11   1        1.80       -1.96      6.23 o 
  -2  11   1     2510.27     2452.41    152.71 o 
  -1  11   1     2641.96     2414.45    241.17 o 
   0  11   1      358.54      389.99     24.57 o 
   1  11   1      488.50      482.77     25.96 o 
   2  11   1     1568.52     1676.16    150.52 o 
   3  11   1       98.29      115.03     25.99 o 
   4  11   1      398.33      409.90     30.81 o 
   5  11   1     1019.19     1065.35     48.50 o 
   6  11   1      164.56      157.75     32.20 o 
   7  11   1        1.17       -6.22     14.76 o 
   8  11   1      321.37      390.88     51.72 o 
   9  11   1       38.38       44.92     28.26 o 
  -8  12   1      473.14      453.25     56.08 o 
  -7  12   1      224.73      215.33     37.70 o 
  -6  12   1      394.54      397.20     55.24 o 
  -5  12   1      373.01      400.85     33.49 o 
  -4  12   1      123.51      114.95     19.59 o 
  -3  12   1      775.17      739.92     44.62 o 
  -2  12   1        1.69       -5.16      7.12 o 
  -1  12   1      427.93      493.96     63.44 o 
   0  12   1      505.34      483.57     57.89 o 
   1  12   1       10.06        9.47      8.33 o 
   2  12   1      635.18      631.79     96.27 o 
   3  12   1     3620.94     3534.44    147.46 o 
   4  12   1       50.60       29.82     16.26 o 
   5  12   1      213.58      189.70     25.75 o 
   6  12   1      409.05      375.76     44.91 o 
   7  12   1       18.99       18.83     20.39 o 
   8  12   1      379.82      467.54     56.13 o 
  -8  13   1       18.19        4.85     19.68 o 
  -7  13   1      155.30      139.79     27.59 o 
  -6  13   1      761.19      723.14     39.89 o 
  -5  13   1     1420.76     1314.41     49.58 o 
  -4  13   1      119.38       87.30     16.07 o 
  -3  13   1       54.81       43.57     12.08 o 
  -2  13   1      602.93      581.47     51.76 o 
  -1  13   1     1410.37     1519.27    122.77 o 
   0  13   1        2.76       -2.68      7.40 o 
   1  13   1       27.84       32.90     14.05 o 
   2  13   1       13.99       12.63     12.63 o 
   3  13   1        0.04       -6.95      9.03 o 
   4  13   1      205.79      239.60     35.21 o 
   5  13   1     1460.34     1625.43    117.52 o 
   6  13   1       26.20       17.60     18.85 o 
   7  13   1        9.25        5.33     17.86 o 
   8  13   1       22.01        8.23     23.76 o 
  -8  14   1       29.03       47.74     38.28 o 
  -7  14   1      112.69      125.82     27.47 o 
  -6  14   1      298.69      300.45     33.60 o 
  -5  14   1      365.03      362.34     30.52 o 
  -4  14   1       29.47       27.62     11.43 o 
  -3  14   1      245.94      255.77     28.43 o 
  -2  14   1     2375.00     2240.25    165.47 o 
  -1  14   1      195.59      193.87     24.34 o 
   0  14   1      171.19      132.14     32.33 o 
   1  14   1      462.03      476.07     45.46 o 
   2  14   1      350.17      393.43     40.76 o 
   3  14   1      287.62      316.08     38.57 o 
   4  14   1       47.66       36.76     19.25 o 
   5  14   1       85.80       45.82     21.89 o 
   6  14   1       32.10       42.33     26.60 o 
   7  14   1      136.03      147.30     36.32 o 
   8  14   1      366.44      472.20     85.36 o 
  -7  15   1      536.09      548.70     50.75 o 
  -6  15   1      116.53      116.73     21.59 o 
  -5  15   1      473.00      477.71     34.97 o 
  -4  15   1       96.17       90.42     17.40 o 
  -3  15   1        1.96       -1.56      9.70 o 
  -2  15   1      231.13      224.34     27.18 o 
  -1  15   1     1271.52     1285.56     80.75 o 
   0  15   1      399.85      399.96     41.31 o 
   1  15   1       20.99       19.06     15.30 o 
   2  15   1      814.62      797.98     64.66 o 
   3  15   1        6.63        7.28     13.59 o 
   4  15   1      744.07      759.21     58.15 o 
   5  15   1      310.22      345.71     44.95 o 
   6  15   1      583.80      672.11    124.76 o 
   7  15   1       17.57       25.24     24.85 o 
  -7  16   1      181.23      187.54     41.79 o 
  -6  16   1        0.00       -3.12     13.06 o 
  -5  16   1      152.60      119.09     21.72 o 
  -4  16   1      146.58      167.67     27.51 o 
  -3  16   1      625.23      699.84     75.14 o 
  -2  16   1      774.15      705.57     63.71 o 
  -1  16   1      130.94      138.49     22.66 o 
   0  16   1      216.44      183.63     31.83 o 
   1  16   1      310.54      310.59     53.36 o 
   2  16   1      273.10      273.66     39.11 o 
   3  16   1       77.79       58.93     21.72 o 
   4  16   1       16.81       23.67     17.35 o 
   5  16   1       28.96        7.35     17.63 o 
   6  16   1        1.92      -12.15     16.52 o 
   7  16   1      445.97      535.75     62.83 o 
  -6  17   1       94.35       80.54     29.56 o 
  -5  17   1      116.74      152.22     28.58 o 
  -4  17   1      118.95      107.49     23.34 o 
  -3  17   1        3.16       -3.03     11.37 o 
  -2  17   1      174.50      159.96     26.11 o 
  -1  17   1      879.75      978.24     63.38 o 
   0  17   1        3.55        1.88     12.94 o 
   1  17   1        0.95        2.99     13.38 o 
   2  17   1        7.84       16.85     12.38 o 
   3  17   1     1902.12     2015.26     94.79 o 
   4  17   1        1.51        9.23     17.78 o 
   5  17   1       47.75       39.89     22.11 o 
   6  17   1       95.38      113.98     35.00 o 
  -6  18   1      147.71      131.01     36.29 o 
  -5  18   1        0.93       -2.56     14.91 o 
  -4  18   1     1060.25     1035.97     81.30 o 
  -3  18   1      133.21      118.83     24.83 o 
  -2  18   1       88.06       75.52     25.11 o 
  -1  18   1      736.31      715.47     57.43 o 
   0  18   1       44.18       67.36     22.98 o 
   1  18   1      492.35      517.71     53.22 o 
   2  18   1      171.97      182.31     36.72 o 
   3  18   1      322.40      315.70     36.79 o 
   4  18   1     1061.20     1220.71    123.42 o 
   5  18   1      270.04      263.12     46.50 o 
   6  18   1       14.88        7.46     27.38 o 
  -5  19   1      359.11      283.35     49.58 o 
  -4  19   1        0.07        4.85     16.06 o 
  -3  19   1        0.01       -3.05     14.04 o 
  -2  19   1       44.60       54.15     22.93 o 
  -1  19   1      528.74      567.44     56.77 o 
   0  19   1      620.31      597.99     86.64 o 
   1  19   1       52.79       30.95     20.49 o 
   2  19   1      388.65      371.59     49.87 o 
   3  19   1      445.15      418.68     53.13 o 
   4  19   1      181.78      188.11     32.27 o 
   5  19   1      156.88      124.83     28.71 o 
  -4  20   1        0.15        6.31     17.51 o 
  -3  20   1       27.83       40.02     24.23 o 
  -2  20   1      290.40      307.62     47.67 o 
  -1  20   1        0.06       -1.67     16.09 o 
   0  20   1        0.12       25.21     18.75 o 
   1  20   1      114.39       77.48     27.18 o 
   2  20   1      756.00      759.38     92.48 o 
   3  20   1       19.70       18.60     22.29 o 
   4  20   1        9.81        2.38     18.51 o 
  -3  21   1      205.53      232.26     63.77 o 
  -2  21   1      128.70      107.88     33.44 o 
  -1  21   1      207.43      164.69     38.90 o 
   0  21   1        1.25        4.17     18.68 o 
   1  21   1      316.55      293.00     48.95 o 
   2  21   1       34.65       26.17     23.25 o 
   3  21   1       42.28       62.21     39.40 o 
  -1  22   1       33.93       68.33     40.84 o 
   0  22   1       12.42       33.83     33.28 o 
   1  22   1      208.39      238.05     66.55 o 
  -8   0   2     1305.26     1360.63     97.38 o 
  -6   0   2       93.93       75.11     16.87 o 
  -4   0   2     1333.57      514.28    538.14 o 
  -2   0   2       29.93       28.49      5.46 o 
   0   0   2     8074.39     8070.13    320.35 o 
   2   0   2      408.76      367.27     20.23 o 
   4   0   2      647.85      643.70     50.53 o 
   6   0   2       45.35       49.41     24.26 o 
   8   0   2       43.96       29.05     25.15 o 
  10   0   2      202.12      231.26     66.22 o 
  -8   1   2      425.35      436.16     42.49 o 
  -7   1   2      101.65       95.74     15.33 o 
  -6   1   2      377.99      390.26     21.42 o 
  -5   1   2      914.80      935.56     28.14 o 
  -4   1   2      514.42      425.37     24.29 o 
  -3   1   2        0.88       26.83      5.02 o 
  -2   1   2        0.65        1.55      2.31 o 
  -1   1   2    12149.51    12640.95    965.69 o 
   0   1   2    12669.95    12419.24    454.35 o 
   1   1   2    18287.21    18723.15    352.24 o 
   2   1   2      453.00      451.57     15.90 o 
   3   1   2      128.22      173.06      9.28 o 
   4   1   2        2.18        3.78      4.18 o 
   5   1   2       16.97       13.60      6.84 o 
   6   1   2        3.06       -1.74      8.49 o 
   7   1   2     4243.18     4349.44    121.61 o 
   8   1   2       65.60       53.19     20.90 o 
   9   1   2       32.53       22.39     23.15 o 
  10   1   2       54.30      104.61     46.85 o 
  -9   2   2      303.53      336.98     59.21 o 
  -8   2   2      331.75      411.05     33.34 o 
  -7   2   2     1595.82     1643.16     99.49 o 
  -6   2   2      527.27      472.12     21.11 o 
  -5   2   2      253.12      260.27     16.61 o 
  -4   2   2        4.93        9.92      4.32 o 
  -3   2   2     5438.21     5187.26    187.36 o 
  -2   2   2    24028.49    22648.28    978.21 o 
  -1   2   2     3069.56     2280.96    641.99 o 
   0   2   2     3989.01     4026.79     90.92 o 
   1   2   2    11147.05    10220.35    310.96 o 
   2   2   2     8613.53     8711.67    315.23 o 
   3   2   2     1031.04      853.10     21.35 o 
   4   2   2       54.92       51.68      7.99 o 
   5   2   2       88.77       67.37     11.57 o 
   6   2   2     1223.35     1376.65     86.08 o 
   7   2   2      182.60      195.34     32.22 o 
   8   2   2      627.78      704.92     55.16 o 
   9   2   2       22.62       30.83     29.49 o 
  10   2   2        0.07        6.27     21.60 o 
  -8   3   2      297.13      333.33     36.65 o 
  -7   3   2        0.11       -1.55      7.17 o 
  -6   3   2        2.52       -2.65      6.84 o 
  -5   3   2      658.25      630.74     23.50 o 
  -4   3   2     1130.94     1060.23     24.26 o 
  -3   3   2     1777.31     1869.76     76.69 o 
  -2   3   2      425.66      475.10     19.20 o 
  -1   3   2      173.97      239.43     14.95 o 
   0   3   2     2751.35     2821.20     55.02 o 
   1   3   2     3780.51     3671.10     65.33 o 
   2   3   2     7350.13     7925.85    259.50 o 
   3   3   2     2086.47     1984.17     39.04 o 
   4   3   2        8.68        5.25      4.54 o 
   5   3   2        3.42        2.91      7.32 o 
   6   3   2      923.76      812.19     70.45 o 
   7   3   2       97.63       97.16     33.16 o 
   8   3   2      419.69      379.34     45.56 o 
   9   3   2      247.89      244.37     58.15 o 
  10   3   2        1.14       -0.22     22.22 o 
  -9   4   2        0.79       -4.12     19.03 o 
  -8   4   2      507.61      549.24     45.58 o 
  -7   4   2       85.31       87.38     15.17 o 
  -6   4   2     1957.83     1804.93     53.92 o 
  -5   4   2      460.98      381.56     26.06 o 
  -4   4   2     2537.13     2677.68     93.78 o 
  -3   4   2      403.08      386.94     19.91 o 
  -2   4   2     1182.49     1090.06     54.32 o 
  -1   4   2      666.47      595.10     35.37 o 
   0   4   2     8293.13     7804.60    254.35 o 
   1   4   2      106.89       76.62      7.54 o 
   2   4   2      540.99      219.09    142.34 o 
   3   4   2      839.04      840.54     26.50 o 
   4   4   2     1328.67     1327.62     32.00 o 
   5   4   2      453.55      440.62     35.77 o 
   6   4   2     1447.35     1347.53     90.14 o 
   7   4   2      272.99      325.22     39.34 o 
   8   4   2     1877.46     1857.11     89.00 o 
   9   4   2       84.66       56.08     24.50 o 
  10   4   2      100.13       76.07     31.37 o 
  -9   5   2        0.83       11.57     25.37 o 
  -8   5   2      442.42      442.03     36.57 o 
  -7   5   2       10.72       11.62      8.72 o 
  -6   5   2      268.36      306.32     25.22 o 
  -5   5   2       18.20       16.23      8.41 o 
  -4   5   2     3287.33     3529.98    145.97 o 
  -3   5   2     8336.54     8141.26    404.15 o 
  -2   5   2      289.37      243.98     12.63 o 
  -1   5   2       18.73       17.48      3.84 o 
   0   5   2      657.51      781.05     27.74 o 
   1   5   2        8.21       25.03      6.27 o 
   2   5   2      293.48      386.77     18.68 o 
   3   5   2       41.76       23.75      6.05 o 
   4   5   2     1266.15     1252.25     31.89 o 
   5   5   2       94.34       77.53     11.37 o 
   6   5   2     2020.75     1872.64     77.06 o 
   7   5   2     1557.44     1580.38     76.64 o 
   8   5   2      259.64      241.49     39.40 o 
   9   5   2      226.31      296.68     46.46 o 
  10   5   2      102.36       95.43     34.15 o 
 -10   6   2       52.34       31.05     31.72 o 
  -9   6   2      469.64      415.11     70.78 o 
  -8   6   2      511.82      542.85     39.47 o 
  -7   6   2      186.69      171.37     24.21 o 
  -6   6   2       87.56       51.95     11.97 o 
  -5   6   2      284.91      236.28     18.91 o 
  -4   6   2      654.70      682.98     34.17 o 
  -3   6   2      316.03      342.62     18.75 o 
  -2   6   2      317.12      242.59     23.89 o 
  -1   6   2     1263.73     1408.72     87.69 o 
   0   6   2     1494.46     1492.90     79.83 o 
   1   6   2      477.15      512.02     27.57 o 
   2   6   2     1820.65     1922.35     51.69 o 
   3   6   2     1893.72     1936.55     40.56 o 
   4   6   2      826.49      784.36     31.02 o 
   5   6   2        8.82        3.42      7.14 o 
   6   6   2      150.36      188.80     30.44 o 
   7   6   2      359.62      303.50     61.10 o 
   8   6   2      142.72      150.98     32.68 o 
   9   6   2      415.79      437.25     54.14 o 
  10   6   2       19.99       24.71     35.50 o 
 -10   7   2       72.91       40.06     36.50 o 
  -9   7   2      237.80      277.67     63.10 o 
  -8   7   2      264.45      293.31     32.86 o 
  -7   7   2       35.08       59.51     16.55 o 
  -6   7   2      214.91      210.64     20.58 o 
  -5   7   2      593.44      596.62     27.77 o 
  -4   7   2      491.80      525.23     24.31 o 
  -3   7   2     2820.60     2825.73    173.02 o 
  -2   7   2       15.59       18.09      6.02 o 
  -1   7   2      984.98      995.53     49.28 o 
   0   7   2       13.38        8.79      4.80 o 
   1   7   2      254.28       98.68     51.32 o 
   2   7   2     1412.61     1369.65     52.65 o 
   3   7   2      325.88      328.42     21.41 o 
   4   7   2      854.17      958.66     37.15 o 
   5   7   2       13.32       11.68      8.96 o 
   6   7   2      711.87      708.96     50.53 o 
   7   7   2     5500.71     5647.87    147.87 o 
   8   7   2       96.24       89.19     28.27 o 
   9   7   2       59.68       56.96     38.45 o 
  -9   8   2      168.83      214.57     58.87 o 
  -8   8   2       67.91       60.87     18.32 o 
  -7   8   2      340.79      345.77     33.10 o 
  -6   8   2        1.26        1.89      7.50 o 
  -5   8   2       72.31       58.45     11.90 o 
  -4   8   2      496.12      449.51     28.42 o 
  -3   8   2     3369.44     3450.26    256.67 o 
  -2   8   2      254.41      243.32     18.01 o 
  -1   8   2     1078.99     1115.41     82.71 o 
   0   8   2     1429.97     1442.76     75.34 o 
   1   8   2       58.28       30.86     16.07 o 
   2   8   2     1863.21     1987.94     57.36 o 
   3   8   2      592.87      585.80     26.20 o 
   4   8   2      383.78      356.09     28.79 o 
   5   8   2      533.00      482.50     30.56 o 
   6   8   2       10.30        9.68     13.25 o 
   7   8   2      108.61       86.50     25.35 o 
   8   8   2        0.00        0.96     15.43 o 
   9   8   2       80.77       55.08     26.98 o 
  -9   9   2      240.36      284.46     66.11 o 
  -8   9   2        6.08        6.53     12.88 o 
  -7   9   2       30.91       32.53     14.46 o 
  -6   9   2      226.55      259.12     23.78 o 
  -5   9   2      453.90      373.22     26.17 o 
  -4   9   2      884.19      874.11     66.29 o 
  -3   9   2     2701.44     2700.36    189.37 o 
  -2   9   2       29.66       15.46      6.60 o 
  -1   9   2        2.98        1.55      4.68 o 
   0   9   2        4.22        6.43      5.79 o 
   1   9   2     2246.83     2193.52     66.81 o 
   2   9   2     1800.81     1847.42     50.84 o 
   3   9   2      418.51      373.12     53.86 o 
   4   9   2     1219.74     1283.20     46.81 o 
   5   9   2      364.57      338.01     28.42 o 
   6   9   2      213.58      172.71     31.41 o 
   7   9   2      757.05      899.68     63.54 o 
   8   9   2      793.84      793.46     64.01 o 
   9   9   2        6.19       -2.66     20.44 o 
  -9  10   2       47.71       19.34     21.94 o 
  -8  10   2      356.53      384.42     39.20 o 
  -7  10   2      497.43      532.79     50.19 o 
  -6  10   2      164.01      153.97     30.17 o 
  -5  10   2        5.46        6.39      7.48 o 
  -4  10   2      591.56      544.19     48.14 o 
  -3  10   2     1273.35     1307.61     99.00 o 
  -2  10   2      893.11      894.50     59.53 o 
  -1  10   2      313.04      338.02     33.11 o 
   0  10   2      397.60      443.99     29.10 o 
   1  10   2       18.03       16.76      8.16 o 
   2  10   2        8.39        2.50      6.52 o 
   3  10   2     2514.32     2691.37     96.77 o 
   4  10   2        1.89        3.88     10.30 o 
   5  10   2      741.51      754.85     40.39 o 
   6  10   2      129.99      119.51     27.87 o 
   7  10   2        5.06       17.11     17.55 o 
   8  10   2      875.34      907.79     69.84 o 
   9  10   2      540.19      617.81     65.74 o 
  -9  11   2        8.86       17.37     22.09 o 
  -8  11   2      133.85      116.95     26.39 o 
  -7  11   2       52.09       42.83     18.10 o 
  -6  11   2      188.84      160.70     35.39 o 
  -5  11   2      199.30      231.63     23.01 o 
  -4  11   2      833.32      933.08     62.24 o 
  -3  11   2      235.71      226.17     20.24 o 
  -2  11   2      221.66      245.72     28.21 o 
  -1  11   2     1005.71     1044.47     53.05 o 
   0  11   2      717.36      763.45     41.24 o 
   1  11   2     3034.40     3173.54    140.71 o 
   2  11   2      532.07      593.75     88.59 o 
   3  11   2        6.41       -3.12      9.72 o 
   4  11   2       45.93       34.00     15.78 o 
   5  11   2        3.20        3.53     12.12 o 
   6  11   2       82.71       74.53     24.67 o 
   7  11   2       11.53       11.82     18.41 o 
   8  11   2      159.08      199.42     41.02 o 
   9  11   2       48.11       92.82     48.19 o 
  -8  12   2      688.59      757.90     53.27 o 
  -7  12   2      263.07      280.94     34.61 o 
  -6  12   2      175.14      135.70     24.51 o 
  -5  12   2      152.48      155.80     20.21 o 
  -4  12   2     1963.05     2008.30    142.65 o 
  -3  12   2      199.92      196.26     20.35 o 
  -2  12   2     5145.59     5228.44    304.53 o 
  -1  12   2      222.31      191.56     21.19 o 
   0  12   2     1830.09     1760.84    120.82 o 
   1  12   2      259.09      294.71     24.09 o 
   2  12   2     1712.66     1825.69     73.01 o 
   3  12   2      472.84      548.33     72.06 o 
   4  12   2      743.21      741.30     66.94 o 
   5  12   2        4.17        8.36     12.97 o 
   6  12   2      236.92      294.81     42.94 o 
   7  12   2       53.95       50.60     25.18 o 
   8  12   2      321.75      349.93     52.29 o 
  -8  13   2      711.45      717.90     68.17 o 
  -7  13   2       38.13       26.38     17.25 o 
  -6  13   2      367.86      372.44     42.58 o 
  -5  13   2      348.55      339.91     28.58 o 
  -4  13   2     1022.84     1040.96     79.56 o 
  -3  13   2      971.21      865.45     61.57 o 
  -2  13   2      291.16      257.68     22.57 o 
  -1  13   2       23.89       12.43      9.29 o 
   0  13   2       29.82       40.80     12.41 o 
   1  13   2      653.78      628.72     49.13 o 
   2  13   2     4891.05     5267.73    238.83 o 
   3  13   2        3.28        1.69     10.77 o 
   4  13   2      795.09      765.25    103.17 o 
   5  13   2      180.11      210.56     35.40 o 
   6  13   2      619.25      592.50     56.32 o 
   7  13   2      517.32      601.28     60.74 o 
   8  13   2      222.33      303.77     51.62 o 
  -8  14   2       94.05      119.41     50.86 o 
  -7  14   2       89.35       80.80     23.23 o 
  -6  14   2       12.38       13.78     13.27 o 
  -5  14   2      161.19      165.05     22.61 o 
  -4  14   2       11.27       19.13     10.64 o 
  -3  14   2      649.65      678.43     37.93 o 
  -2  14   2       19.59       21.18     11.19 o 
  -1  14   2      382.45      394.32     30.24 o 
   0  14   2      778.78      754.80     38.85 o 
   1  14   2      152.40      146.34     27.85 o 
   2  14   2      396.48      443.58     41.84 o 
   3  14   2      592.82      644.79     49.73 o 
   4  14   2      149.90      122.19     28.05 o 
   5  14   2       65.22       64.59     23.44 o 
   6  14   2        1.94        5.09     17.00 o 
   7  14   2       15.89       12.96     26.93 o 
   8  14   2       16.23       29.16     36.06 o 
  -7  15   2        6.92       -0.10     14.83 o 
  -6  15   2       49.79       23.71     16.33 o 
  -5  15   2      236.75      219.51     31.13 o 
  -4  15   2       79.80       67.28     16.09 o 
  -3  15   2      867.64      886.07     52.48 o 
  -2  15   2      316.56      279.67     29.11 o 
  -1  15   2     1535.99     1551.08    125.85 o 
   0  15   2      808.72      806.03     53.83 o 
   1  15   2     3502.93     3678.22    113.82 o 
   2  15   2     1057.97     1098.09     64.73 o 
   3  15   2      187.90      182.55     46.91 o 
   4  15   2       18.16       -1.24     12.77 o 
   5  15   2      221.64      194.64     38.01 o 
   6  15   2      532.48      532.14    107.62 o 
   7  15   2       34.66       35.48     25.47 o 
  -7  16   2     1958.84     1956.48     86.35 o 
  -6  16   2      152.32      141.18     28.93 o 
  -5  16   2        5.27        2.62     13.39 o 
  -4  16   2      450.25      395.08     32.60 o 
  -3  16   2      998.77     1003.55     75.04 o 
  -2  16   2      474.02      448.69     38.55 o 
  -1  16   2        0.15       -4.63      9.68 o 
   0  16   2       36.80       29.33     16.95 o 
   1  16   2      909.52      946.02     61.07 o 
   2  16   2       59.51       61.40     21.26 o 
   3  16   2     3366.88     3436.76    369.37 o 
   4  16   2        9.28       12.25     16.40 o 
   5  16   2        3.37        1.53     15.58 o 
   6  16   2        1.58        1.63     18.84 o 
   7  16   2       54.93       72.00     46.96 o 
  -6  17   2        0.26       -7.76     15.79 o 
  -5  17   2       40.11       26.78     17.49 o 
  -4  17   2      615.37      624.14     64.13 o 
  -3  17   2        0.85        2.50     12.32 o 
  -2  17   2       72.42       60.79     17.97 o 
  -1  17   2       70.61       51.04     20.34 o 
   0  17   2      589.48      587.28     51.66 o 
   1  17   2        3.58        2.99     12.85 o 
   2  17   2       15.34       24.22     16.37 o 
   3  17   2      325.10      260.86     41.71 o 
   4  17   2        2.09       -5.06     15.94 o 
   5  17   2       10.47       -3.99     17.01 o 
   6  17   2      109.72       93.96     31.75 o 
  -6  18   2      183.93      150.80     55.87 o 
  -5  18   2      110.49       89.77     31.45 o 
  -4  18   2       55.59       50.81     24.16 o 
  -3  18   2      285.05      263.75     33.82 o 
  -2  18   2        4.21       16.98     14.19 o 
  -1  18   2       99.93      126.34     31.13 o 
   0  18   2      473.73      402.90     62.66 o 
   1  18   2       72.24       68.11     23.86 o 
   2  18   2      211.52      164.67     35.65 o 
   3  18   2     1772.84     1731.34     92.26 o 
   4  18   2      538.93      495.59     56.86 o 
   5  18   2      394.76      429.50     84.52 o 
   6  18   2       31.45       15.91     33.61 o 
  -5  19   2        0.58       11.23     23.08 o 
  -4  19   2       50.92       51.91     25.68 o 
  -3  19   2        2.90       -4.62     13.60 o 
  -2  19   2       32.26        9.65     19.44 o 
  -1  19   2      127.82      169.35     36.47 o 
   0  19   2       70.08       51.52     23.10 o 
   1  19   2      251.81      189.60     38.38 o 
   2  19   2      635.19      655.35     62.71 o 
   3  19   2        4.02       -8.35     13.90 o 
   4  19   2        0.03       -5.27     18.44 o 
   5  19   2       64.54       75.12     42.18 o 
  -4  20   2        3.85        6.42     21.17 o 
  -3  20   2      228.50      238.89     43.94 o 
  -2  20   2        0.96       -8.22     16.44 o 
  -1  20   2      236.00      228.42     42.60 o 
   0  20   2        1.83       -0.91     16.01 o 
   1  20   2      181.25      163.20     37.54 o 
   2  20   2       31.94       14.44     21.28 o 
   3  20   2       57.92       43.91     24.70 o 
   4  20   2       15.42      -12.13     25.15 o 
  -2  21   2        7.33        6.56     20.85 o 
  -1  21   2        0.24       -2.55     18.44 o 
   0  21   2       29.78       36.05     29.27 o 
   1  21   2        3.20        4.02     19.32 o 
   2  21   2     2460.79     2640.33    122.36 o 
  -1  22   2       29.05       35.61     32.05 o 
   0  22   2      124.30      127.43     53.09 o 
   1  22   2       75.56       77.79     44.74 o 
  -9   0   3      111.24      108.06     39.95 o 
  -7   0   3      287.28      223.75     29.90 o 
  -5   0   3      524.08      530.27     30.43 o 
  -3   0   3        3.44        9.81      5.25 o 
  -1   0   3        5.90        8.35      7.46 o 
   1   0   3    27954.56    24696.15   1063.44 o 
   3   0   3      295.93      383.82     25.77 o 
   5   0   3       25.16       16.58     15.14 o 
   7   0   3     1412.95     1679.25    111.85 o 
   9   0   3        4.20       24.15     27.49 o 
  -9   1   3       12.97        4.53     15.04 o 
  -8   1   3      866.48      815.41     56.41 o 
  -7   1   3       89.64       66.98     19.11 o 
  -6   1   3      364.88      250.71     51.90 o 
  -5   1   3       18.40       16.35      5.94 o 
  -4   1   3    11473.10    11738.92    204.81 o 
  -3   1   3      197.36      213.25     10.38 o 
  -2   1   3      248.30      229.93     16.21 o 
  -1   1   3     1376.35     1320.29     85.70 o 
   0   1   3       15.03       21.43      4.96 o 
   1   1   3      170.15      207.16     10.09 o 
   2   1   3      403.54      539.62     19.16 o 
   3   1   3      790.75      857.08     26.85 o 
   4   1   3      541.18      530.46     16.99 o 
   5   1   3      391.64      438.70     27.71 o 
   6   1   3      407.85      427.96     56.76 o 
   7   1   3      272.18      221.23     34.94 o 
   8   1   3        3.20        3.67     14.58 o 
   9   1   3       70.34       92.17     28.72 o 
  10   1   3       10.37       -0.11     32.83 o 
  -9   2   3      292.12      357.95     44.77 o 
  -8   2   3      509.15      576.74     54.09 o 
  -7   2   3       22.10       24.91     13.68 o 
  -6   2   3      808.03      814.52     43.69 o 
  -5   2   3     2224.78     2175.85    113.86 o 
  -4   2   3      114.65      115.67     11.08 o 
  -3   2   3     1492.42     1733.11     67.10 o 
  -2   2   3      226.67      255.75     11.73 o 
  -1   2   3      655.90      754.10     46.70 o 
   0   2   3       90.16       78.13      5.84 o 
   1   2   3     8257.34     7997.65    185.23 o 
   2   2   3     1217.84     1093.52     51.39 o 
   3   2   3      631.93      605.74     22.78 o 
   4   2   3     3456.89     3517.92     49.31 o 
   5   2   3      650.16      640.73     32.83 o 
   6   2   3      115.84      115.12     24.68 o 
   7   2   3      841.25      951.84    118.69 o 
   8   2   3      235.37      300.62     43.04 o 
   9   2   3      192.09      216.10     41.32 o 
  10   2   3        0.28       -3.43     21.84 o 
  -9   3   3        2.76       15.91     22.59 o 
  -8   3   3      481.05      506.08     45.67 o 
  -7   3   3      199.81      245.34     32.32 o 
  -6   3   3      215.76      213.64     18.40 o 
  -5   3   3      166.04      151.73     12.20 o 
  -4   3   3      134.92       86.24     20.16 o 
  -3   3   3      136.08      134.02      8.68 o 
  -2   3   3    11655.48    13384.66    714.31 o 
  -1   3   3        1.91       -0.37      2.06 o 
   0   3   3      426.10      447.99     13.12 o 
   1   3   3     1323.47     1441.83     39.97 o 
   2   3   3     7308.09     6972.55    211.82 o 
   3   3   3      991.24      935.17     32.22 o 
   4   3   3      275.45      281.39     15.21 o 
   5   3   3        0.16       -1.34      7.69 o 
   6   3   3      719.80      832.11     74.12 o 
   7   3   3       98.54      123.45     27.46 o 
   8   3   3      439.09      511.03     52.70 o 
   9   3   3        0.18       -1.49     17.93 o 
  10   3   3      139.54      128.21     61.04 o 
  -9   4   3        0.30        5.84     15.96 o 
  -8   4   3       76.30       63.53     21.53 o 
  -7   4   3       90.46       78.56     17.05 o 
  -6   4   3     1724.83     1582.16     55.05 o 
  -5   4   3     3892.75     3648.10     88.22 o 
  -4   4   3     1334.99     1287.49     62.46 o 
  -3   4   3     2416.50     2555.81    121.59 o 
  -2   4   3     2687.51     3076.14    150.76 o 
  -1   4   3       26.34       58.21      5.87 o 
   0   4   3      277.56      273.29     11.08 o 
   1   4   3     1971.81     1970.77     37.01 o 
   2   4   3     4093.21     4404.91    148.43 o 
   3   4   3      351.95      374.64     18.76 o 
   4   4   3      506.67      519.73     23.13 o 
   5   4   3     4665.72     4434.22    140.26 o 
   6   4   3     1315.22     1376.69     67.62 o 
   7   4   3      175.58      170.12     32.09 o 
   8   4   3        6.22        1.85     14.85 o 
   9   4   3       87.74       95.60     31.12 o 
  10   4   3       12.45       14.02     33.28 o 
  -9   5   3      376.49      447.49     50.57 o 
  -8   5   3      359.51      355.10     42.34 o 
  -7   5   3      121.58      164.68     22.72 o 
  -6   5   3       76.00       78.91     15.90 o 
  -5   5   3     3751.02     3694.63    149.44 o 
  -4   5   3     2290.33     2449.30    115.81 o 
  -3   5   3     2018.19     2229.11    128.74 o 
  -2   5   3     1193.50     1182.01     65.32 o 
  -1   5   3     3861.52     4182.04    225.46 o 
   0   5   3      951.58     1049.85     37.28 o 
   1   5   3     1192.49     1495.58     31.19 o 
   2   5   3     2475.02     2465.20     53.19 o 
   3   5   3      466.30      483.59     24.48 o 
   4   5   3      117.67       62.12     22.23 o 
   5   5   3     3182.65     3145.02     96.47 o 
   6   5   3      541.00      553.44     83.86 o 
   7   5   3       24.85       25.63     16.99 o 
   8   5   3      129.08      103.36     40.57 o 
   9   5   3       59.97       71.19     28.12 o 
  -9   6   3       22.10       17.66     19.23 o 
  -8   6   3       60.70       31.39     21.15 o 
  -7   6   3      435.39      394.90     35.42 o 
  -6   6   3      167.04      141.27     20.96 o 
  -5   6   3     3289.77     3247.76    157.64 o 
  -4   6   3     1426.30     1511.01     77.91 o 
  -3   6   3     5844.12     6321.14    297.25 o 
  -2   6   3       19.63       19.63      4.73 o 
  -1   6   3     2249.96     2624.42    139.73 o 
   0   6   3     1976.16     2247.74     57.40 o 
   1   6   3     2002.05     1958.58     52.75 o 
   2   6   3     3903.00     4140.30    147.21 o 
   3   6   3      242.40      222.21     18.44 o 
   4   6   3      116.69      105.39     15.37 o 
   5   6   3       37.65       45.28     16.96 o 
   6   6   3     1185.19     1142.49     64.13 o 
   7   6   3      588.85      632.11    117.97 o 
   8   6   3       20.03       20.56     18.93 o 
   9   6   3        0.52        2.16     18.13 o 
  -9   7   3      122.42      119.34     47.74 o 
  -8   7   3      160.12      170.34     33.92 o 
  -7   7   3      222.13      191.45     26.47 o 
  -6   7   3      335.11      371.82     30.65 o 
  -5   7   3      306.20      252.30     19.67 o 
  -4   7   3     5643.78     5863.40    303.84 o 
  -3   7   3     2652.08     2913.39    199.78 o 
  -2   7   3     1299.34     1421.57     89.25 o 
  -1   7   3       42.67       38.67      6.36 o 
   0   7   3    12444.03    14079.13    335.85 o 
   1   7   3     2141.93     2335.92     66.32 o 
   2   7   3     4064.16     4058.80    106.34 o 
   3   7   3      620.89      637.57     29.11 o 
   4   7   3      554.80      542.64     28.73 o 
   5   7   3      840.87      788.84     50.24 o 
   6   7   3     1725.55     1757.26     80.02 o 
   7   7   3       61.19       46.15     21.87 o 
   8   7   3       23.77       16.33     19.11 o 
   9   7   3        6.37       12.35     20.13 o 
  -9   8   3       88.37       86.94     30.37 o 
  -8   8   3        0.24        7.88     15.46 o 
  -7   8   3       46.34       31.89     15.06 o 
  -6   8   3      318.66      349.80     31.46 o 
  -5   8   3     1707.56     1760.06    119.86 o 
  -4   8   3      879.70      888.55     39.12 o 
  -3   8   3     2526.99     2766.72    224.40 o 
  -2   8   3     2219.19     2431.12    178.21 o 
  -1   8   3     2103.54     2245.38     98.58 o 
   0   8   3      220.40      206.60     15.25 o 
   1   8   3      560.79      543.05     26.05 o 
   2   8   3      947.53      872.99     44.08 o 
   3   8   3      856.14      933.53     35.68 o 
   4   8   3      451.70      390.43     54.48 o 
   5   8   3        1.50       -1.43      9.40 o 
   6   8   3      162.12      158.50     31.10 o 
   7   8   3      933.01     1001.59     66.68 o 
   8   8   3        0.44       -3.06     15.97 o 
   9   8   3      104.35      107.13     53.86 o 
  -9   9   3       37.38       26.90     22.18 o 
  -8   9   3      171.96      152.05     39.56 o 
  -7   9   3      449.02      445.57     38.11 o 
  -6   9   3      610.81      557.47     38.16 o 
  -5   9   3      701.12      670.67     38.15 o 
  -4   9   3     1465.58     1520.50     72.22 o 
  -3   9   3     1053.45     1135.92     49.80 o 
  -2   9   3      358.69      424.13     33.86 o 
  -1   9   3      761.40      874.10     58.71 o 
   0   9   3      157.13      147.70     14.46 o 
   1   9   3      682.07      670.02     29.77 o 
   2   9   3      877.60      934.70     35.69 o 
   3   9   3     1519.65     1548.21     56.70 o 
   4   9   3       16.68       13.57     11.62 o 
   5   9   3     3896.97     3752.65    113.05 o 
   6   9   3       11.67        6.73     13.40 o 
   7   9   3      647.69      636.75     56.28 o 
   8   9   3      102.10       78.09     28.63 o 
   9   9   3       68.51       69.39     28.63 o 
  -9  10   3       79.40       48.74     38.28 o 
  -8  10   3       64.35       57.37     19.95 o 
  -7  10   3      148.44      140.28     25.61 o 
  -6  10   3      594.58      587.55     39.55 o 
  -5  10   3      390.88      389.91     32.63 o 
  -4  10   3        6.10        8.97      7.76 o 
  -3  10   3      614.02      610.03     50.17 o 
  -2  10   3      265.95      309.65     20.84 o 
  -1  10   3      340.54      340.32     27.79 o 
   0  10   3     1965.00     1985.90     70.55 o 
   1  10   3     3865.78     4047.66     91.80 o 
   2  10   3       97.10       82.27     14.10 o 
   3  10   3        0.27       -0.08      8.01 o 
   4  10   3       70.02       52.19     18.00 o 
   5  10   3     2396.07     2461.65    136.22 o 
   6  10   3       32.73       23.64     16.69 o 
   7  10   3       21.49       15.19     18.86 o 
   8  10   3      163.11      153.51     36.57 o 
   9  10   3       21.08       46.19     38.39 o 
  -8  11   3      155.56      179.67     31.77 o 
  -7  11   3       66.12       40.55     16.60 o 
  -6  11   3      149.95      128.15     23.24 o 
  -5  11   3       71.78       51.48     14.90 o 
  -4  11   3       46.80       45.20     11.81 o 
  -3  11   3     2572.66     2788.89    177.27 o 
  -2  11   3     2608.76     2740.42    174.99 o 
  -1  11   3      182.75      160.29     16.97 o 
   0  11   3       23.92       26.27     10.02 o 
   1  11   3      114.08      101.42     16.21 o 
   2  11   3      701.47      741.97     34.59 o 
   3  11   3      148.62      153.97     26.20 o 
   4  11   3       50.10       48.76     18.88 o 
   5  11   3      230.64      169.46     31.66 o 
   6  11   3      270.27      300.26     42.27 o 
   7  11   3      265.81      264.07     43.40 o 
   8  11   3       65.00       58.77     27.95 o 
  -8  12   3      116.45      102.36     26.21 o 
  -7  12   3       10.59        8.00     12.66 o 
  -6  12   3       70.66       81.29     20.31 o 
  -5  12   3     1454.97     1356.74     58.88 o 
  -4  12   3      319.08      333.05     34.86 o 
  -3  12   3      912.13      909.31     43.35 o 
  -2  12   3      284.02      260.16     21.99 o 
  -1  12   3     1451.50     1392.92    105.91 o 
   0  12   3     1114.69     1105.68     46.53 o 
   1  12   3      776.89      776.72     72.97 o 
   2  12   3     2284.69     2424.34    116.24 o 
   3  12   3        9.05       11.84     12.56 o 
   4  12   3      499.39      491.61     52.81 o 
   5  12   3      212.99      244.14     38.34 o 
   6  12   3     1104.53     1113.94     72.10 o 
   7  12   3      152.36      177.94     37.90 o 
   8  12   3       97.77      105.42     33.80 o 
  -8  13   3      175.55      135.34     40.89 o 
  -7  13   3       22.74       19.28     15.95 o 
  -6  13   3        3.43        4.86     11.39 o 
  -5  13   3      338.07      326.12     34.02 o 
  -4  13   3       82.36       69.27     15.05 o 
  -3  13   3     1064.29     1056.53     72.99 o 
  -2  13   3      248.40      225.82     21.86 o 
  -1  13   3      582.51      592.37     56.11 o 
   0  13   3      124.72      101.74     17.85 o 
   1  13   3      754.08      815.22     50.91 o 
   2  13   3       47.58       52.68     17.85 o 
   3  13   3        0.03       -3.07      9.96 o 
   4  13   3       76.68       76.43     23.83 o 
   5  13   3       10.66        6.43     14.59 o 
   6  13   3      106.74       94.86     28.60 o 
   7  13   3      153.10      177.66     39.94 o 
   8  13   3       41.27       46.30     41.84 o 
  -8  14   3        0.66       -3.48     22.16 o 
  -7  14   3       49.52       59.99     21.74 o 
  -6  14   3       25.80       10.41     13.53 o 
  -5  14   3        0.08       -0.47     12.01 o 
  -4  14   3      896.48      917.87     74.90 o 
  -3  14   3       56.63       74.50     15.67 o 
  -2  14   3        0.26        2.82      8.08 o 
  -1  14   3      184.56      152.89     24.31 o 
   0  14   3      779.95      749.64     42.89 o 
   1  14   3     2308.46     2300.21    218.02 o 
   2  14   3      283.47      294.58     38.84 o 
   3  14   3      227.14      221.59     51.47 o 
   4  14   3      235.08      250.54     40.01 o 
   5  14   3      104.49       84.59     27.69 o 
   6  14   3      474.28      490.43     55.69 o 
   7  14   3       27.00       30.42     25.34 o 
  -7  15   3       39.21       24.65     18.83 o 
  -6  15   3      312.84      276.11     36.22 o 
  -5  15   3       16.59       10.79     13.33 o 
  -4  15   3     1054.96     1081.96     55.87 o 
  -3  15   3      323.90      355.67     54.02 o 
  -2  15   3      142.07      130.45     22.05 o 
  -1  15   3      187.69      211.81     26.15 o 
   0  15   3      652.63      744.82     52.21 o 
   1  15   3      858.87      863.80     56.78 o 
   2  15   3        2.93        6.62     12.63 o 
   3  15   3       41.97       28.28     17.23 o 
   4  15   3       43.01       34.80     19.36 o 
   5  15   3       61.93       32.26     21.26 o 
   6  15   3      132.48      159.69     36.92 o 
   7  15   3       18.65       20.20     23.15 o 
  -7  16   3       25.81       19.50     24.43 o 
  -6  16   3      209.62      169.89     30.99 o 
  -5  16   3      307.51      321.00     37.81 o 
  -4  16   3      462.50      448.47     41.20 o 
  -3  16   3      141.33      156.62     24.50 o 
  -2  16   3      106.15       92.36     20.42 o 
  -1  16   3        0.50       -0.36      9.24 o 
   0  16   3     1450.28     1430.67     74.51 o 
   1  16   3     1276.35     1243.40     70.44 o 
   2  16   3       14.48       27.63     17.55 o 
   3  16   3        1.24        0.09     14.82 o 
   4  16   3      203.32      268.21     42.29 o 
   5  16   3       27.42       19.73     18.78 o 
   6  16   3      760.97      977.28     75.94 o 
  -6  17   3        4.42        0.65     17.42 o 
  -5  17   3        8.74        6.94     15.62 o 
  -4  17   3       98.92       71.62     21.53 o 
  -3  17   3      933.71      912.17     65.82 o 
  -2  17   3       23.41       17.38     13.56 o 
  -1  17   3       17.87       10.58     15.55 o 
   0  17   3       50.27       39.67     19.94 o 
   1  17   3       33.78       31.33     20.48 o 
   2  17   3     1061.90     1020.52     67.99 o 
   3  17   3     1509.15     1565.95     85.89 o 
   4  17   3       15.86        3.34     14.44 o 
   5  17   3       33.11       17.54     21.84 o 
   6  17   3       22.60       -2.67     13.44 o 
  -5  18   3      269.19      304.12     39.58 o 
  -4  18   3      270.48      215.23     41.31 o 
  -3  18   3       47.27       78.85     36.22 o 
  -2  18   3      113.23      102.44     23.15 o 
  -1  18   3      216.42      165.48     34.52 o 
   0  18   3     1706.90     1679.31     86.26 o 
   1  18   3      208.51      195.88     37.60 o 
   2  18   3       17.78       28.49     18.86 o 
   3  18   3        9.78        7.22     18.09 o 
   4  18   3      199.58      208.27     41.51 o 
   5  18   3        7.29       -7.05     17.46 o 
  -5  19   3       92.48       99.82     34.88 o 
  -4  19   3      198.38      224.95     44.78 o 
  -3  19   3      339.00      298.23     47.13 o 
  -2  19   3       23.14       29.18     20.28 o 
  -1  19   3      190.07      216.05     39.32 o 
   0  19   3      667.53      643.12     58.86 o 
   1  19   3       28.91       23.57     18.65 o 
   2  19   3      111.80       95.96     30.19 o 
   3  19   3      397.24      401.13     86.42 o 
   4  19   3      144.09      166.97     39.77 o 
  -4  20   3      790.67      720.15    101.05 o 
  -3  20   3        7.38        8.57     27.38 o 
  -2  20   3        4.06       16.03     28.38 o 
  -1  20   3       16.78       16.57     19.12 o 
   0  20   3        4.95       10.21     17.51 o 
   1  20   3        7.87        4.27     28.77 o 
   2  20   3     1367.43     1459.57    104.45 o 
   3  20   3        4.28        9.93     19.25 o 
  -1  21   3      255.63      270.98     48.36 o 
   0  21   3       14.54       17.46     22.03 o 
   1  21   3     1291.68     1379.61     89.42 o 
   2  21   3        8.03      -13.13     27.38 o 
 -10   0   4     1164.48     1375.87    121.19 o 
  -8   0   4       27.56       24.15     22.15 o 
  -6   0   4     3541.65     3600.11    128.43 o 
  -4   0   4     8377.67     8144.79    132.88 o 
  -2   0   4      710.77     1075.84     54.09 o 
   0   0   4     6326.88     5241.80    660.06 o 
   2   0   4     1189.52     1375.30     46.19 o 
   4   0   4     1327.17     1323.30     54.88 o 
   6   0   4     1290.92     1272.82     93.04 o 
   8   0   4      526.24      507.15     74.90 o 
 -10   1   4       22.81       27.93     23.33 o 
  -9   1   4       78.45      106.81     29.88 o 
  -8   1   4       26.70       33.12     17.29 o 
  -7   1   4      778.60      775.58     50.10 o 
  -6   1   4     1125.61     1102.41     72.45 o 
  -5   1   4        3.34        2.85      7.10 o 
  -4   1   4     1577.99     1569.26     75.83 o 
  -3   1   4     1082.57      985.24     48.29 o 
  -2   1   4     1402.65     1558.69     70.16 o 
  -1   1   4     2545.37     2547.94    115.52 o 
   0   1   4      728.21      829.79     35.27 o 
   1   1   4      722.18      798.33     29.31 o 
   2   1   4      831.91      849.26     26.03 o 
   3   1   4     1860.77     1848.09     41.83 o 
   4   1   4      769.68      784.23     30.24 o 
   5   1   4     2046.75     1917.42     50.58 o 
   6   1   4      512.02      552.34     43.94 o 
   7   1   4      560.92      700.46     96.65 o 
   8   1   4       38.39       38.20     20.76 o 
   9   1   4       11.07        7.81     18.92 o 
 -10   2   4      501.18      449.83     55.07 o 
  -9   2   4      175.83      217.21     39.29 o 
  -8   2   4       72.45       60.54     30.72 o 
  -7   2   4      426.37      372.02     38.62 o 
  -6   2   4      359.64      365.88     35.50 o 
  -5   2   4        6.09        3.94      5.99 o 
  -4   2   4      635.82      576.84     21.67 o 
  -3   2   4        6.00        4.54      3.25 o 
  -2   2   4      691.33      877.10     54.55 o 
  -1   2   4       65.36       62.49      8.08 o 
   0   2   4     1684.46     1633.56    157.76 o 
   1   2   4     2601.85     2651.34     89.99 o 
   2   2   4      672.98      770.19     25.28 o 
   3   2   4     5487.70     5506.48     98.23 o 
   4   2   4      397.89      411.82     22.48 o 
   5   2   4      647.83      684.53     35.69 o 
   6   2   4      308.44      307.26     28.62 o 
   7   2   4      470.50      502.24     49.34 o 
   8   2   4      214.80      159.26     47.97 o 
   9   2   4       43.11       36.74     24.35 o 
 -10   3   4        1.99       -7.83     17.76 o 
  -9   3   4        6.70       11.24     24.59 o 
  -8   3   4        6.69       -2.21     13.77 o 
  -7   3   4        0.30        4.25     10.60 o 
  -6   3   4      692.36      641.23     44.32 o 
  -5   3   4     8385.27     8542.85    383.38 o 
  -4   3   4      834.15      854.74     30.31 o 
  -3   3   4     1088.39     1260.53     69.44 o 
  -2   3   4       14.55       26.38      5.96 o 
  -1   3   4     2533.22     2048.65     85.73 o 
   0   3   4      674.13      607.96     21.87 o 
   1   3   4      662.78      658.19     18.35 o 
   2   3   4        2.67       -1.96      3.43 o 
   3   3   4      750.77      760.55     27.68 o 
   4   3   4     1454.08     1371.40     49.71 o 
   5   3   4     4559.25     4328.87    207.06 o 
   6   3   4       52.87       41.42     13.66 o 
   7   3   4      547.80      549.36     51.64 o 
   8   3   4       13.22       14.70     16.76 o 
   9   3   4      310.69      312.02     49.42 o 
 -10   4   4      215.06      340.77     71.11 o 
  -9   4   4       44.72       58.43     33.83 o 
  -8   4   4        6.87       -6.18     11.95 o 
  -7   4   4       84.35       63.93     20.23 o 
  -6   4   4      537.41      524.80     41.27 o 
  -5   4   4      497.57      474.89     28.01 o 
  -4   4   4      753.44      803.71     40.30 o 
  -3   4   4      563.97      637.41     23.29 o 
  -2   4   4      303.00      352.07     12.25 o 
  -1   4   4      956.02     1030.66     21.01 o 
   0   4   4        4.84        5.13      3.58 o 
   1   4   4     1871.47     1988.17     40.91 o 
   2   4   4      678.18      712.99     34.83 o 
   3   4   4       46.67       31.86      7.66 o 
   4   4   4       34.16       33.71      9.14 o 
   5   4   4      323.58      292.64     25.79 o 
   6   4   4       38.63       45.74     14.50 o 
   7   4   4       60.83       45.42     36.89 o 
   8   4   4        0.33        9.30     17.19 o 
   9   4   4        7.70       11.13     21.29 o 
  -9   5   4        6.87        3.63     16.54 o 
  -8   5   4      109.02       95.63     56.92 o 
  -7   5   4       22.74       18.96     15.56 o 
  -6   5   4      449.58      373.99     60.99 o 
  -5   5   4     2323.97     2075.66     58.56 o 
  -4   5   4        3.39        2.62      4.37 o 
  -3   5   4      129.77      124.02     12.17 o 
  -2   5   4      850.80      922.08     35.42 o 
  -1   5   4       17.39        3.65      3.61 o 
   0   5   4     1151.32     1167.14     26.20 o 
   1   5   4      325.08      340.46     14.96 o 
   2   5   4     1420.31     1428.16     40.50 o 
   3   5   4      266.59      246.38     23.34 o 
   4   5   4        3.79       -1.46      6.91 o 
   5   5   4     3465.96     3386.60    108.56 o 
   6   5   4        1.44        3.30     10.35 o 
   7   5   4      231.52      223.59     37.89 o 
   8   5   4       86.81       59.02     23.89 o 
   9   5   4      774.49      974.25    109.45 o 
  -9   6   4      547.23      603.27     59.41 o 
  -8   6   4       62.28       38.61     20.79 o 
  -7   6   4      411.12      380.50     42.74 o 
  -6   6   4       47.58       29.25     11.47 o 
  -5   6   4      451.58      450.71     29.23 o 
  -4   6   4     3138.13     3149.23    155.10 o 
  -3   6   4        9.30       10.34      4.80 o 
  -2   6   4     1437.11     1497.00     85.39 o 
  -1   6   4      795.75      823.97     40.66 o 
   0   6   4      569.94      513.92     21.85 o 
   1   6   4     1507.42     1423.16     38.74 o 
   2   6   4      629.99      690.24     35.31 o 
   3   6   4     2579.53     2546.26     96.08 o 
   4   6   4      428.96      369.13     25.82 o 
   5   6   4      780.24      382.65    247.51 o 
   6   6   4      719.78      735.43     85.86 o 
   7   6   4       35.06       39.24     18.65 o 
   8   6   4      518.14      555.95     57.34 o 
   9   6   4      115.44      121.68     35.01 o 
  -9   7   4       10.07       -3.88     17.65 o 
  -8   7   4      282.42      279.67     42.34 o 
  -7   7   4        0.80       -0.83     13.12 o 
  -6   7   4      113.43      108.83     19.37 o 
  -5   7   4     1751.85     1596.34     54.95 o 
  -4   7   4       86.08       68.81     14.07 o 
  -3   7   4      217.91      276.02     17.53 o 
  -2   7   4     1364.47     1415.28     82.80 o 
  -1   7   4       59.72       64.00      8.16 o 
   0   7   4      173.25      157.43     11.89 o 
   1   7   4     1925.44     2031.57     56.54 o 
   2   7   4     1523.59     1614.06     60.60 o 
   3   7   4      142.76      154.70     19.75 o 
   4   7   4      536.37      262.79    163.86 o 
   5   7   4      633.07      584.40     45.25 o 
   6   7   4      435.86      395.75     43.90 o 
   7   7   4       63.18       36.42     20.62 o 
   8   7   4        7.69      -11.06     16.08 o 
   9   7   4       70.84       51.16     27.52 o 
  -9   8   4       24.74       29.12     23.59 o 
  -8   8   4        2.56       -3.84     15.02 o 
  -7   8   4       11.43        0.43     13.86 o 
  -6   8   4       17.00       19.51     11.43 o 
  -5   8   4      354.99      370.86     30.02 o 
  -4   8   4     2430.05     2376.60     88.30 o 
  -3   8   4     1093.76     1144.64     76.48 o 
  -2   8   4     1224.08     1285.94     66.61 o 
  -1   8   4       20.90       19.00      5.98 o 
   0   8   4      772.21      742.99     24.15 o 
   1   8   4       22.19       15.83     10.16 o 
   2   8   4      141.51      145.68     17.60 o 
   3   8   4        1.53        4.72      6.64 o 
   4   8   4     1085.54      982.08     55.08 o 
   5   8   4       55.28       33.45     16.17 o 
   6   8   4      720.32      742.93     55.44 o 
   7   8   4      268.21      257.69     41.22 o 
   8   8   4      909.64      951.95     71.29 o 
   9   8   4      163.97      161.79     40.32 o 
  -9   9   4        3.51       21.69     22.58 o 
  -8   9   4      430.80      447.59     52.60 o 
  -7   9   4      425.16      406.19     47.72 o 
  -6   9   4      545.10      590.27     39.38 o 
  -5   9   4      337.27      318.67     29.68 o 
  -4   9   4      197.20      206.60     23.67 o 
  -3   9   4       25.76       33.86      9.27 o 
  -2   9   4      656.99      711.96     28.11 o 
  -1   9   4       95.19       95.46     12.63 o 
   0   9   4     4112.00     4202.46     76.46 o 
   1   9   4     1489.71     1553.19     47.10 o 
   2   9   4      651.84      673.22     32.52 o 
   3   9   4     1488.11     1363.80    160.21 o 
   4   9   4     3202.56     3023.90     98.02 o 
   5   9   4       78.32       63.46     20.45 o 
   6   9   4        4.01       11.61     13.80 o 
   7   9   4       92.91       76.19     26.00 o 
   8   9   4       19.29        1.10     19.50 o 
  -9  10   4        4.89        9.26     21.34 o 
  -8  10   4        0.90       -3.62     15.84 o 
  -7  10   4       25.27       18.13     16.55 o 
  -6  10   4        8.42        0.93     10.09 o 
  -5  10   4      814.55      778.18     55.70 o 
  -4  10   4      248.71      211.02     24.77 o 
  -3  10   4        0.02        1.60      6.65 o 
  -2  10   4      560.25      595.23     30.07 o 
  -1  10   4      207.81      222.91     18.55 o 
   0  10   4      217.34      207.55     18.10 o 
   1  10   4      245.98      245.07     28.28 o 
   2  10   4       77.94       67.47     13.69 o 
   3  10   4      755.11      661.35     45.58 o 
   4  10   4       85.09       61.72     19.63 o 
   5  10   4        6.37       11.14     13.47 o 
   6  10   4       35.65       35.15     19.04 o 
   7  10   4      169.92      134.47     34.09 o 
   8  10   4      188.58      160.57     39.54 o 
  -8  11   4      310.44      397.02     53.47 o 
  -7  11   4       48.17       40.15     19.90 o 
  -6  11   4      268.26      270.48     31.98 o 
  -5  11   4      946.58      928.30     99.06 o 
  -4  11   4     1092.46     1090.43     55.74 o 
  -3  11   4      482.94      550.76     36.17 o 
  -2  11   4        7.83        7.28      7.55 o 
  -1  11   4     2644.81     2595.99    109.76 o 
   0  11   4     1586.33     1671.53     52.49 o 
   1  11   4      239.54      258.59     23.85 o 
   2  11   4       88.44       85.58     19.36 o 
   3  11   4       15.62        9.53     10.98 o 
   4  11   4      171.86      164.45     30.25 o 
   5  11   4      686.23      698.80     54.13 o 
   6  11   4      406.20      433.47     50.13 o 
   7  11   4      328.34      372.83     50.68 o 
   8  11   4        6.55        2.62     20.10 o 
  -8  12   4       15.90       11.09     20.58 o 
  -7  12   4      459.37      460.74     43.15 o 
  -6  12   4      144.67      176.86     27.65 o 
  -5  12   4      163.16      160.09     25.23 o 
  -4  12   4       99.78       61.56     16.34 o 
  -3  12   4      198.61      247.07     27.69 o 
  -2  12   4     2611.91     2581.13    116.09 o 
  -1  12   4       57.97       71.65     13.39 o 
   0  12   4      253.06      251.08     24.68 o 
   1  12   4     1225.75     1194.79     57.05 o 
   2  12   4      276.35      250.94     43.51 o 
   3  12   4     2261.62     2140.00    126.54 o 
   4  12   4      123.50       89.41     24.07 o 
   5  12   4        7.82       -1.20     13.89 o 
   6  12   4       83.20       96.69     30.94 o 
   7  12   4       47.41       39.33     24.72 o 
   8  12   4       11.37       55.87     40.06 o 
  -8  13   4       83.08      130.32     51.19 o 
  -7  13   4        5.11       12.90     15.73 o 
  -6  13   4      141.04      121.65     24.96 o 
  -5  13   4       13.47       -2.65     10.25 o 
  -4  13   4      261.05      242.56     29.44 o 
  -3  13   4        0.59       -2.17      8.78 o 
  -2  13   4      905.28      938.52     42.86 o 
  -1  13   4     5050.48     4990.28    225.99 o 
   0  13   4       48.32       38.30     12.46 o 
   1  13   4        0.01       -0.38      8.39 o 
   2  13   4      101.16      104.42     23.91 o 
   3  13   4        1.66       -2.57     11.24 o 
   4  13   4      662.21      666.20     53.00 o 
   5  13   4       36.64       24.32     18.64 o 
   6  13   4      385.22      402.62     51.50 o 
   7  13   4       27.55        7.15     20.43 o 
  -7  14   4      204.40      244.85     36.35 o 
  -6  14   4      506.90      472.07     43.75 o 
  -5  14   4      390.97      405.26     38.99 o 
  -4  14   4      372.64      363.36     38.22 o 
  -3  14   4      113.92      111.11     21.96 o 
  -2  14   4       24.23       25.27     10.89 o 
  -1  14   4      415.47      448.15     33.38 o 
   0  14   4      785.02      723.24     39.66 o 
   1  14   4      642.98      702.96     50.40 o 
   2  14   4       86.43       77.01     22.23 o 
   3  14   4       35.67       37.56     22.37 o 
   4  14   4      156.56      157.93     32.92 o 
   5  14   4       97.38       81.79     26.71 o 
   6  14   4       57.63       54.67     24.92 o 
   7  14   4       38.43       63.71     27.01 o 
  -7  15   4      229.83      224.80     36.39 o 
  -6  15   4      874.93      896.60     56.82 o 
  -5  15   4      110.00      118.91     25.15 o 
  -4  15   4       19.00       11.65     13.39 o 
  -3  15   4     1102.66     1028.56     53.63 o 
  -2  15   4      396.91      394.75     30.11 o 
  -1  15   4      347.36      338.30     31.50 o 
   0  15   4      285.65      308.03     30.53 o 
   1  15   4        1.60        2.51     12.25 o 
   2  15   4        5.52        3.30     12.10 o 
   3  15   4      313.04      318.00     42.32 o 
   4  15   4     1090.50     1163.98    157.70 o 
   5  15   4        0.21       -7.62     13.44 o 
   6  15   4      325.44      359.21     52.84 o 
  -6  16   4       82.60       51.42     21.67 o 
  -5  16   4       57.48       45.18     19.32 o 
  -4  16   4       24.63       34.35     16.01 o 
  -3  16   4       82.04       50.14     17.62 o 
  -2  16   4      582.19      557.97     54.36 o 
  -1  16   4       19.99       25.74     13.69 o 
   0  16   4      226.33      281.28     38.83 o 
   1  16   4        0.27        3.16     13.57 o 
   2  16   4      340.67      316.15     42.79 o 
   3  16   4       14.74        5.15     14.37 o 
   4  16   4      113.84      174.56     37.16 o 
   5  16   4      130.02      111.16     33.13 o 
   6  16   4      271.22      240.12     75.51 o 
  -6  17   4      806.89      825.97     58.27 o 
  -5  17   4      517.68      573.60     50.17 o 
  -4  17   4      113.96       83.88     35.03 o 
  -3  17   4        8.65        1.21     13.68 o 
  -2  17   4       89.26       46.29     24.26 o 
  -1  17   4      126.70      121.70     23.48 o 
   0  17   4     1419.77     1462.46     79.01 o 
   1  17   4        6.14       -3.19     15.20 o 
   2  17   4      194.74      213.39     38.22 o 
   3  17   4        1.96        4.53     15.74 o 
   4  17   4      471.34      489.93     56.44 o 
   5  17   4       24.54       19.96     21.89 o 
  -5  18   4       69.45       66.08     24.37 o 
  -4  18   4       20.36        7.41     15.56 o 
  -3  18   4        2.21        3.84     16.90 o 
  -2  18   4       29.53       12.91     17.54 o 
  -1  18   4        4.52        5.79     16.81 o 
   0  18   4       62.79       65.27     29.38 o 
   1  18   4        2.26       -1.36     14.83 o 
   2  18   4       69.88       53.17     24.71 o 
   3  18   4        2.09       -1.46     16.21 o 
   4  18   4       51.46       96.75     32.38 o 
   5  18   4      139.56      129.99     49.19 o 
  -4  19   4       60.08       42.52     25.00 o 
  -3  19   4        8.49       13.34     18.63 o 
  -2  19   4      249.71      257.97     64.10 o 
  -1  19   4      240.30      247.17     62.21 o 
   0  19   4      884.60      873.47     67.00 o 
   1  19   4       19.48       21.47     19.54 o 
   2  19   4       27.36       29.38     22.64 o 
   3  19   4      358.26      390.66     53.75 o 
   4  19   4      313.64      287.81     49.56 o 
  -3  20   4       80.24       70.22     42.07 o 
  -2  20   4        4.06        7.46     29.94 o 
  -1  20   4       32.76       29.38     34.50 o 
   0  20   4       29.72       11.36     19.45 o 
   1  20   4     1047.96     1064.50     77.23 o 
   2  20   4       29.78       42.91     24.58 o 
   3  20   4      435.75      380.50     76.34 o 
   0  21   4      243.20      218.91     62.88 o 
   1  21   4       20.55       18.59     35.72 o 
  -9   0   5        0.49       -0.56     22.37 o 
  -7   0   5     2685.99     2558.44    139.33 o 
  -5   0   5      371.67      353.68     43.07 o 
  -3   0   5     3602.80     3944.32    117.86 o 
  -1   0   5      901.86      813.77     25.85 o 
   1   0   5     1367.59     1491.90    117.32 o 
   3   0   5     5455.03     5343.21    106.79 o 
   5   0   5      303.98      250.00     31.20 o 
   7   0   5       68.27       71.34     33.94 o 
   9   0   5       28.39       44.07     35.17 o 
 -10   1   5      156.20      222.44     44.29 o 
  -9   1   5       54.54       40.11     22.42 o 
  -8   1   5        1.09        3.51     14.25 o 
  -7   1   5      162.12      155.47     28.22 o 
  -6   1   5       98.01      112.78     18.83 o 
  -5   1   5      458.35      514.18     48.16 o 
  -4   1   5      562.91      584.86     63.63 o 
  -3   1   5     1909.48     1839.99    124.31 o 
  -2   1   5      155.27      202.47     17.62 o 
  -1   1   5       34.74       41.06      5.18 o 
   0   1   5      346.61      380.71     18.27 o 
   1   1   5       17.71        9.35      4.18 o 
   2   1   5     8300.12     8859.16    142.71 o 
   3   1   5      283.43      311.38     19.70 o 
   4   1   5      610.91      616.78     28.63 o 
   5   1   5       67.16       70.99     13.42 o 
   6   1   5      925.85      891.12     45.76 o 
   7   1   5      199.95      173.62     33.98 o 
   8   1   5      256.22      261.80     42.51 o 
   9   1   5      140.67      178.73     56.76 o 
 -10   2   5      113.19      145.88     38.15 o 
  -9   2   5      142.43      115.47     41.18 o 
  -8   2   5        3.21       10.13     22.48 o 
  -7   2   5      862.51      892.32     68.00 o 
  -6   2   5      355.03      355.71     54.25 o 
  -5   2   5        0.79       -3.56      7.26 o 
  -4   2   5      779.13      754.54     54.67 o 
  -3   2   5        1.42        4.75      5.01 o 
  -2   2   5       20.98       14.84      5.27 o 
  -1   2   5     1259.02     1176.83     76.77 o 
   0   2   5       24.69       11.81      4.14 o 
   1   2   5      223.07      233.26     12.29 o 
   2   2   5     3208.65     3153.75    115.79 o 
   3   2   5     6106.55     5927.67    206.53 o 
   4   2   5      377.14      399.70     26.92 o 
   5   2   5     2677.54     2717.49     63.26 o 
   6   2   5      580.14      566.59     36.98 o 
   7   2   5      249.21      208.56     50.30 o 
   8   2   5       61.35       48.59     23.25 o 
   9   2   5      324.39      341.07     52.40 o 
 -10   3   5      386.83      486.83     58.94 o 
  -9   3   5      102.70       80.68     40.06 o 
  -8   3   5      171.21      145.13     45.74 o 
  -7   3   5      725.08      807.19     83.08 o 
  -6   3   5      499.94      523.20     46.30 o 
  -5   3   5        8.07        1.57      8.05 o 
  -4   3   5     1829.15     1766.64    114.20 o 
  -3   3   5      333.13      375.20     33.32 o 
  -2   3   5     1861.20     2108.58     92.26 o 
  -1   3   5        1.05       -0.77      3.02 o 
   0   3   5      538.30      454.80     15.94 o 
   1   3   5     1984.00     2020.64     34.19 o 
   2   3   5      437.96      374.24     19.59 o 
   3   3   5     2691.26     2731.41     68.09 o 
   4   3   5      685.35      646.62     29.44 o 
   5   3   5      298.27      299.92     23.97 o 
   6   3   5      345.43      389.18     32.80 o 
   7   3   5       84.66       69.36     23.28 o 
   8   3   5      146.26      137.57     33.99 o 
   9   3   5        0.34        2.67     19.44 o 
  -9   4   5        7.88       16.47     25.60 o 
  -8   4   5       47.48       39.93     19.59 o 
  -7   4   5      344.66      324.08     39.93 o 
  -6   4   5      642.82      579.40     44.84 o 
  -5   4   5     1103.03     1034.93     55.48 o 
  -4   4   5       96.62       87.49     11.54 o 
  -3   4   5      128.63      135.98     13.01 o 
  -2   4   5      200.91      212.14     14.32 o 
  -1   4   5     2086.55     2025.85     46.55 o 
   0   4   5     1306.46     1322.38     44.58 o 
   1   4   5     1497.87     1615.41     31.84 o 
   2   4   5       27.79       27.08      7.77 o 
   3   4   5      929.93      933.74     32.95 o 
   4   4   5     1143.44     1041.99     37.26 o 
   5   4   5     3448.93     3270.20    102.42 o 
   6   4   5      120.86      123.23     21.07 o 
   7   4   5       20.04       26.33     17.86 o 
   8   4   5        0.92       -2.22     16.23 o 
   9   4   5      593.70      730.47     70.14 o 
  -9   5   5       67.42       60.79     25.28 o 
  -8   5   5        2.35       -0.06     13.80 o 
  -7   5   5       25.35       21.59     15.65 o 
  -6   5   5     1874.93     1854.25     95.15 o 
  -5   5   5      667.83      682.03     52.08 o 
  -4   5   5      461.93      397.49     25.78 o 
  -3   5   5      353.80      366.84     28.11 o 
  -2   5   5     2724.77     2713.39    202.18 o 
  -1   5   5      983.88     1081.23     46.36 o 
   0   5   5     3399.15     3521.75     67.74 o 
   1   5   5       75.18       34.81     13.35 o 
   2   5   5     6935.90     6692.14    154.78 o 
   3   5   5       35.16       23.70      8.27 o 
   4   5   5      342.09      331.46     23.15 o 
   5   5   5       11.08        7.82      9.14 o 
   6   5   5       48.70       21.70     14.31 o 
   7   5   5        0.17       -1.37     14.27 o 
   8   5   5      593.25      671.49     61.68 o 
   9   5   5       23.53       41.93     26.22 o 
  -9   6   5       15.69        3.95     18.16 o 
  -8   6   5      611.40      646.07     56.08 o 
  -7   6   5      889.69      916.86     61.88 o 
  -6   6   5       22.94       13.83     13.05 o 
  -5   6   5       16.69        8.58     11.29 o 
  -4   6   5      477.81      316.82    132.50 o 
  -3   6   5     1394.61     1015.91    329.36 o 
  -2   6   5     4735.66     4949.48    214.60 o 
  -1   6   5     1559.89     1607.94     54.52 o 
   0   6   5     1041.25     1020.11     35.23 o 
   1   6   5       43.79       63.21      9.14 o 
   2   6   5     1023.61      990.91     41.40 o 
   3   6   5     3026.58     2837.57     58.84 o 
   4   6   5      181.68      132.88     19.46 o 
   5   6   5       38.58       36.05     12.64 o 
   6   6   5       27.35       21.74     15.62 o 
   7   6   5        1.83       -8.50     12.37 o 
   8   6   5      170.32      151.54     37.14 o 
   9   6   5      102.11       83.57     31.04 o 
  -9   7   5      137.32      149.46     37.03 o 
  -8   7   5        3.68        4.60     18.30 o 
  -7   7   5       58.27       51.33     21.10 o 
  -6   7   5      446.14      404.26     43.15 o 
  -5   7   5      198.33      162.24     29.17 o 
  -4   7   5      207.60      239.19     23.45 o 
  -3   7   5      400.20      454.45     39.02 o 
  -2   7   5     1328.05     1394.21     60.59 o 
  -1   7   5      528.95      592.51     20.75 o 
   0   7   5     1041.34      934.77     54.46 o 
   1   7   5       34.33       31.97      7.48 o 
   2   7   5      603.60      604.02     26.81 o 
   3   7   5     2251.84     2152.86     52.24 o 
   4   7   5     1249.80     1180.65     54.79 o 
   5   7   5      586.63      527.79     44.70 o 
   6   7   5      459.22      403.76     45.52 o 
   7   7   5       18.73       10.93     16.65 o 
   8   7   5     1121.29     1318.11    120.08 o 
  -9   8   5       41.86       67.58     28.68 o 
  -8   8   5       18.78       13.84     18.51 o 
  -7   8   5      513.66      444.16     49.65 o 
  -6   8   5      566.23      549.29     49.02 o 
  -5   8   5      533.03      494.24     33.49 o 
  -4   8   5      204.79      196.78     29.07 o 
  -3   8   5     3113.17     2904.14    228.04 o 
  -2   8   5        4.39        4.13      5.02 o 
  -1   8   5     2889.55     2877.16     72.91 o 
   0   8   5      348.64      352.51     17.85 o 
   1   8   5      936.70      989.99     29.46 o 
   2   8   5        0.22       -1.78      5.68 o 
   3   8   5     2624.87     2673.92     67.64 o 
   4   8   5      662.08      657.85     36.33 o 
   5   8   5       62.44       49.95     19.71 o 
   6   8   5        5.35        5.22     14.71 o 
   7   8   5      318.97      350.93     47.87 o 
   8   8   5      148.03      135.84     36.44 o 
  -9   9   5      144.14       95.36     39.29 o 
  -8   9   5        1.32        6.80     18.41 o 
  -7   9   5       83.86       86.77     27.54 o 
  -6   9   5       73.56      111.54     28.40 o 
  -5   9   5       17.69       12.34     10.67 o 
  -4   9   5        0.27        1.52      8.42 o 
  -3   9   5     1925.68     1947.04    113.59 o 
  -2   9   5      790.61      717.85     65.69 o 
  -1   9   5     5638.63     5582.13    178.66 o 
   0   9   5     1609.52     1697.80     45.88 o 
   1   9   5      707.09      719.54     30.70 o 
   2   9   5      278.12      301.47     25.32 o 
   3   9   5     1018.57      955.99     73.55 o 
   4   9   5       50.14       41.40     17.97 o 
   5   9   5      119.90      101.57     26.32 o 
   6   9   5        3.96       -2.54     13.50 o 
   7   9   5      330.16      355.79     48.77 o 
   8   9   5      621.90      656.06     66.57 o 
  -8  10   5        0.03        5.24     19.50 o 
  -7  10   5      159.20      126.35     31.17 o 
  -6  10   5      907.87      873.62     77.07 o 
  -5  10   5       47.28       40.60     14.40 o 
  -4  10   5      517.93      550.97     35.68 o 
  -3  10   5      975.48      906.06     45.86 o 
  -2  10   5       79.48       90.13     17.44 o 
  -1  10   5     1073.00     1159.61     51.48 o 
   0  10   5      569.94      597.48     33.06 o 
   1  10   5      332.01      333.04     26.32 o 
   2  10   5      259.05      241.44     24.07 o 
   3  10   5       17.97       17.21     10.09 o 
   4  10   5     2751.30     2715.56     98.08 o 
   5  10   5      825.60      738.15     55.58 o 
   6  10   5      113.08       72.43     25.87 o 
   7  10   5       21.51       21.05     21.36 o 
   8  10   5        7.34       15.68     21.95 o 
  -8  11   5       78.48       49.50     26.52 o 
  -7  11   5        9.83        4.70     19.00 o 
  -6  11   5       95.35       64.30     23.93 o 
  -5  11   5      384.66      382.53     35.43 o 
  -4  11   5     1321.59     1251.37     54.36 o 
  -3  11   5        0.07        6.89      8.63 o 
  -2  11   5     1146.36     1087.28     47.39 o 
  -1  11   5       53.81       47.81     11.48 o 
   0  11   5      192.08      203.83     19.42 o 
   1  11   5      255.77      278.49     25.55 o 
   2  11   5      132.81      139.86     20.35 o 
   3  11   5     1604.24     1584.97     73.61 o 
   4  11   5      195.53      180.55     32.26 o 
   5  11   5      755.52      777.79     86.81 o 
   6  11   5      698.82      768.46     63.03 o 
   7  11   5       64.83       65.42     27.01 o 
  -8  12   5      333.70      377.80     55.42 o 
  -7  12   5        6.44      -15.04     15.04 o 
  -6  12   5       95.27       94.40     28.71 o 
  -5  12   5      154.15      163.93     26.72 o 
  -4  12   5       12.94       12.08     11.42 o 
  -3  12   5       14.60        5.65      9.82 o 
  -2  12   5     1728.25     1688.21     60.90 o 
  -1  12   5     2319.66     2359.36     58.22 o 
   0  12   5      165.52      180.75     22.13 o 
   1  12   5       54.85       32.14     12.04 o 
   2  12   5     1029.21     1034.13     46.43 o 
   3  12   5       23.26        2.78     11.92 o 
   4  12   5      552.57      489.73     48.45 o 
   5  12   5      340.77      341.09     45.30 o 
   6  12   5       91.04       80.05     29.49 o 
   7  12   5      442.00      417.98     72.67 o 
  -7  13   5        4.95        9.94     18.96 o 
  -6  13   5      120.02      151.79     34.92 o 
  -5  13   5      214.83      190.97     28.66 o 
  -4  13   5       12.48        9.16     11.50 o 
  -3  13   5       39.96       24.99     12.38 o 
  -2  13   5      842.69      683.23     48.43 o 
  -1  13   5        1.88        4.23      7.68 o 
   0  13   5        0.42       -1.53      8.42 o 
   1  13   5       11.99       16.42     10.74 o 
   2  13   5      549.73      527.70     56.98 o 
   3  13   5     1047.31     1104.39     65.73 o 
   4  13   5       12.56        0.53     12.66 o 
   5  13   5      251.32      238.89     40.73 o 
   6  13   5       99.71       88.77     30.52 o 
   7  13   5        0.10       -2.92     19.56 o 
  -7  14   5      276.59      303.16     50.30 o 
  -6  14   5      297.41      301.50     37.90 o 
  -5  14   5       10.76        8.85     13.63 o 
  -4  14   5       53.29       41.03     16.09 o 
  -3  14   5      480.67      466.58     37.96 o 
  -2  14   5      958.67     1028.95     51.65 o 
  -1  14   5      195.63      179.13     21.56 o 
   0  14   5      259.25      257.84     27.83 o 
   1  14   5       90.87       83.39     23.16 o 
   2  14   5      255.13      281.19     38.08 o 
   3  14   5      298.92      318.64     41.79 o 
   4  14   5     1225.80     1105.72     72.73 o 
   5  14   5      136.46      131.23     32.67 o 
   6  14   5        0.25       -9.43     18.29 o 
  -6  15   5      358.63      331.49     40.89 o 
  -5  15   5        2.32       -7.70     12.14 o 
  -4  15   5      166.55      149.86     26.31 o 
  -3  15   5      393.27      363.17     38.79 o 
  -2  15   5      164.43      198.39     28.52 o 
  -1  15   5      130.48       97.93     25.78 o 
   0  15   5      153.09      156.92     24.19 o 
   1  15   5        1.29        8.57     13.69 o 
   2  15   5        4.58        2.08     12.88 o 
   3  15   5       72.35       57.34     22.34 o 
   4  15   5      206.15      190.91     57.20 o 
   5  15   5        2.65       -9.38     14.68 o 
   6  15   5      234.41      240.92     46.46 o 
  -6  16   5      309.91      256.24     37.60 o 
  -5  16   5        0.04       16.98     15.00 o 
  -4  16   5      238.76      199.96     31.37 o 
  -3  16   5      683.48      672.17     51.96 o 
  -2  16   5     1041.97     1006.28     62.17 o 
  -1  16   5       34.73       35.35     20.03 o 
   0  16   5      116.22      152.44     39.67 o 
   1  16   5      311.58      249.79     38.52 o 
   2  16   5      346.09      319.76     43.44 o 
   3  16   5      181.61      135.62     31.08 o 
   4  16   5     1076.33     1135.67    112.79 o 
   5  16   5        8.56       -2.37     18.86 o 
  -5  17   5       26.24       28.31     18.89 o 
  -4  17   5       48.59       22.41     16.22 o 
  -3  17   5      225.38      217.94     32.36 o 
  -2  17   5       14.91       26.13     19.45 o 
  -1  17   5      441.25      415.54     47.96 o 
   0  17   5      175.99      186.57     34.92 o 
   1  17   5      517.89      460.62     50.47 o 
   2  17   5       22.69       21.43     17.84 o 
   3  17   5       44.36       51.39     23.88 o 
   4  17   5        1.86        8.17     18.45 o 
   5  17   5       11.37       18.44     21.34 o 
  -5  18   5      320.74      267.95     48.55 o 
  -4  18   5        0.30       -0.63     15.89 o 
  -3  18   5      226.12      281.42     66.72 o 
  -2  18   5      309.46      291.10     44.96 o 
  -1  18   5       33.41       47.63     30.16 o 
   0  18   5      801.55      837.34     94.48 o 
   1  18   5        2.30       -4.49     17.47 o 
   2  18   5       54.01       66.37     26.63 o 
   3  18   5       91.61       67.15     28.31 o 
   4  18   5     1068.71     1048.03    147.12 o 
  -4  19   5      193.09      160.78     56.03 o 
  -3  19   5      161.09      112.11     34.47 o 
  -2  19   5        2.60      -15.80     25.82 o 
  -1  19   5      390.46      463.19     79.91 o 
   0  19   5      259.48      333.98     71.67 o 
   1  19   5        2.95       -2.31     18.41 o 
   2  19   5      276.06      262.15     45.18 o 
   3  19   5      134.23      131.45     37.25 o 
  -3  20   5        0.34        5.79     33.39 o 
  -2  20   5     1855.55     1994.98    153.02 o 
  -1  20   5       23.52       29.38     34.50 o 
   0  20   5       15.09        3.34     23.70 o 
   1  20   5      111.29      103.87     32.97 o 
   2  20   5       68.39       73.12     41.62 o 
  -8   0   6      253.87      247.17     58.98 o 
  -6   0   6      827.63      782.43    165.71 o 
  -4   0   6     1178.73     1242.55     75.45 o 
  -2   0   6      417.56      331.42     38.06 o 
   0   0   6        4.60        1.33      4.89 o 
   2   0   6       40.19       32.45     11.76 o 
   4   0   6      392.04      427.97     35.85 o 
   6   0   6      399.07      381.67     42.02 o 
   8   0   6      285.91      358.91     71.34 o 
  -9   1   6      624.49      609.76     62.15 o 
  -8   1   6      200.74      221.68     39.46 o 
  -7   1   6     1032.19     1039.52    114.63 o 
  -6   1   6       97.89       88.27     17.50 o 
  -5   1   6     3461.56     3536.27    239.72 o 
  -4   1   6      194.70      220.76     21.73 o 
  -3   1   6     3333.68     3297.75    274.14 o 
  -2   1   6       93.79      100.74     14.73 o 
  -1   1   6     1550.24     1745.71     92.87 o 
   0   1   6      133.85      120.23     12.03 o 
   1   1   6      126.80      124.77      8.99 o 
   2   1   6        0.17       -3.68      4.73 o 
   3   1   6     4410.55     4412.25    100.60 o 
   4   1   6       26.86       24.90      8.48 o 
   5   1   6       81.63       93.07     15.54 o 
   6   1   6       24.84       25.90     10.83 o 
   7   1   6      219.51      233.51     39.17 o 
   8   1   6      205.96      231.82     60.88 o 
   9   1   6       21.91       17.55     21.90 o 
  -9   2   6       43.90       40.18     22.54 o 
  -8   2   6        1.01       15.47     25.37 o 
  -7   2   6      112.67       70.47     39.01 o 
  -6   2   6      795.20      865.44     54.98 o 
  -5   2   6      731.61      769.48     73.48 o 
  -4   2   6     1115.82     1150.82    112.96 o 
  -3   2   6      408.58      416.04     41.11 o 
  -2   2   6       49.15       47.73      7.88 o 
  -1   2   6      217.77      217.33     19.05 o 
   0   2   6     1577.31     1695.18     35.36 o 
   1   2   6      116.83       94.95      9.86 o 
   2   2   6     2055.79     2028.93     53.72 o 
   3   2   6       24.67       26.90      8.70 o 
   4   2   6      263.98      235.25     21.10 o 
   5   2   6      289.22      241.78     23.20 o 
   6   2   6       57.29       62.42     14.38 o 
   7   2   6      115.66      106.72     22.44 o 
   8   2   6       26.34       13.66     18.25 o 
   9   2   6      336.10      306.94     51.16 o 
  -9   3   6     1018.39     1148.06    112.96 o 
  -8   3   6       11.73       14.25     25.15 o 
  -7   3   6       79.13       56.64     20.49 o 
  -6   3   6        4.36       -3.65     10.33 o 
  -5   3   6      415.58      425.63     38.39 o 
  -4   3   6      738.65      699.63     46.07 o 
  -3   3   6      584.91      593.72     50.55 o 
  -2   3   6      140.91      149.84     13.05 o 
  -1   3   6      784.82      781.97     20.27 o 
   0   3   6      105.61       78.03     20.75 o 
   1   3   6     1219.91     1239.94     41.45 o 
   2   3   6      981.54      988.52     48.96 o 
   3   3   6       50.36       55.29     11.66 o 
   4   3   6     2019.87     1882.16     93.42 o 
   5   3   6        5.14       10.25      7.70 o 
   6   3   6       91.73      110.20     21.50 o 
   7   3   6       28.56       28.52     15.00 o 
   8   3   6      215.19      230.46     62.66 o 
  -9   4   6      218.23      261.53     65.44 o 
  -8   4   6       58.05       45.99     20.89 o 
  -7   4   6        0.29        4.05     14.60 o 
  -6   4   6     3257.81     3377.60    242.33 o 
  -5   4   6      844.09      787.88     51.02 o 
  -4   4   6     4838.83     4809.88    392.64 o 
  -3   4   6      513.09      492.48     38.80 o 
  -2   4   6        0.73        0.12      5.07 o 
  -1   4   6        8.65        7.82      4.74 o 
   0   4   6      365.71      343.72     15.79 o 
   1   4   6      285.55      272.20     16.00 o 
   2   4   6     4882.57     4964.74    111.64 o 
   3   4   6        0.39        3.30      6.25 o 
   4   4   6     1611.01     1502.52     50.53 o 
   5   4   6      329.13      338.19     26.71 o 
   6   4   6     1048.42     1160.20     54.22 o 
   7   4   6        1.01       11.56     15.40 o 
   8   4   6        4.43        6.96     19.07 o 
  -9   5   6       57.33       49.08     38.62 o 
  -8   5   6      283.51      336.13     45.91 o 
  -7   5   6      319.64      394.07     45.90 o 
  -6   5   6        3.12       10.92     13.79 o 
  -5   5   6        1.74        3.73     10.23 o 
  -4   5   6        1.62       -3.97      7.82 o 
  -3   5   6     3038.00     3208.69    178.99 o 
  -2   5   6     1460.35     1486.31     59.65 o 
  -1   5   6      255.34      198.38     48.64 o 
   0   5   6     1108.52     1063.09     27.57 o 
   1   5   6       39.90       49.57      8.70 o 
   2   5   6     1358.74     1189.49     37.53 o 
   3   5   6     2025.07     1848.88     69.28 o 
   4   5   6      531.95      467.72     27.27 o 
   5   5   6       59.06       49.07     14.51 o 
   6   5   6        4.16        7.09     13.09 o 
   7   5   6       87.47       46.09     21.01 o 
   8   5   6       20.68       29.72     22.34 o 
  -9   6   6      145.60      164.85     39.19 o 
  -8   6   6       51.05       65.88     30.49 o 
  -7   6   6        4.01       21.90     15.83 o 
  -6   6   6       68.48       49.18     19.61 o 
  -5   6   6       69.82       75.01     21.28 o 
  -4   6   6     2663.72     2518.20    211.12 o 
  -3   6   6        0.47        2.60      6.02 o 
  -2   6   6      954.06      673.65    199.16 o 
  -1   6   6      103.88       91.86     10.27 o 
   0   6   6      373.15      386.04     18.18 o 
   1   6   6      480.39      453.82     54.46 o 
   2   6   6      205.99      213.31     18.95 o 
   3   6   6     2382.00     2202.60     54.82 o 
   4   6   6      337.55      340.63     25.55 o 
   5   6   6       13.36       23.13     11.60 o 
   6   6   6      931.29      958.59     83.47 o 
   7   6   6       47.31       36.52     21.81 o 
   8   6   6        5.89        7.38     17.24 o 
  -9   7   6      186.45      240.49     45.46 o 
  -8   7   6      349.61      344.18     48.39 o 
  -7   7   6      331.14      343.25     45.44 o 
  -6   7   6       44.84       29.51     17.08 o 
  -5   7   6      122.25      118.12     26.08 o 
  -4   7   6        7.32        2.31     10.09 o 
  -3   7   6     3175.70     1724.70   1009.89 o 
  -2   7   6     1137.49     1098.43     63.88 o 
  -1   7   6      373.12      351.96     20.90 o 
   0   7   6      432.52      445.11     20.02 o 
   1   7   6      289.24      307.11     17.98 o 
   2   7   6     1776.81     1684.02     46.39 o 
   3   7   6     3828.96     3718.11     88.78 o 
   4   7   6       71.33       71.35     15.86 o 
   5   7   6       32.53       94.52     24.70 o 
   6   7   6        0.16        1.75     13.82 o 
   7   7   6     1183.06     1187.06     76.55 o 
   8   7   6       85.20       95.25     32.29 o 
  -9   8   6      226.32      315.47     50.67 o 
  -8   8   6      157.98      211.10     40.85 o 
  -7   8   6      677.39      690.67     58.70 o 
  -6   8   6        0.06       -3.92     12.07 o 
  -5   8   6        8.66       15.59     13.78 o 
  -4   8   6     2640.37     2346.59     89.47 o 
  -3   8   6      439.97      490.15     31.12 o 
  -2   8   6       70.77       72.57     11.99 o 
  -1   8   6       41.70       44.23     10.17 o 
   0   8   6      171.80      171.44     14.81 o 
   1   8   6     3794.13     3693.84     65.22 o 
   2   8   6       15.65       14.49      7.70 o 
   3   8   6      632.80      599.00     30.44 o 
   4   8   6      174.79      151.80     22.02 o 
   5   8   6       46.14       39.72     18.37 o 
   6   8   6      116.59      105.74     28.34 o 
   7   8   6       18.80        6.68     19.87 o 
   8   8   6       91.12       74.47     29.57 o 
  -8   9   6      131.21      110.36     32.49 o 
  -7   9   6      759.08      732.75     60.89 o 
  -6   9   6       31.54       26.08     16.40 o 
  -5   9   6       30.57       22.31     15.75 o 
  -4   9   6        1.35       -2.11      8.57 o 
  -3   9   6     2739.03     2649.06    157.87 o 
  -2   9   6       52.20       52.73     13.76 o 
  -1   9   6       17.35       18.32      7.78 o 
   0   9   6     1402.09     1492.01     42.97 o 
   1   9   6      288.51      322.22     20.09 o 
   2   9   6       15.27       16.21      8.32 o 
   3   9   6      723.06      779.41     40.08 o 
   4   9   6       40.30       27.56     15.50 o 
   5   9   6       60.91       68.12     22.61 o 
   6   9   6       18.04       15.02     15.94 o 
   7   9   6      316.32      358.67     50.54 o 
   8   9   6      145.48      129.06     36.13 o 
  -8  10   6       76.24       77.58     30.05 o 
  -7  10   6      544.12      576.85     59.53 o 
  -6  10   6      279.56      261.79     42.16 o 
  -5  10   6        0.52        2.75     12.23 o 
  -4  10   6       97.37       91.85     19.08 o 
  -3  10   6      762.55      798.38     42.06 o 
  -2  10   6      115.86       92.81     17.79 o 
  -1  10   6     2591.06     2542.72    101.87 o 
   0  10   6      164.51      160.61     15.68 o 
   1  10   6     4727.16     4664.60    205.11 o 
   2  10   6     2310.04     2323.55     67.02 o 
   3  10   6       11.80        8.31      9.38 o 
   4  10   6        1.80       -8.84     10.68 o 
   5  10   6       75.98       44.15     19.01 o 
   6  10   6      316.07      352.24     47.28 o 
   7  10   6      223.55      227.72     42.80 o 
  -8  11   6      222.30      173.72     39.44 o 
  -7  11   6       74.07       80.98     28.59 o 
  -6  11   6        5.24        3.07     16.33 o 
  -5  11   6      126.18      162.42     40.06 o 
  -4  11   6       30.12       39.65     14.88 o 
  -3  11   6      911.39      854.23     44.94 o 
  -2  11   6      515.08      592.80     36.75 o 
  -1  11   6      704.07      670.03     54.00 o 
   0  11   6      393.11      392.45     25.67 o 
   1  11   6      412.90      424.71     30.95 o 
   2  11   6     1686.15     1652.64     73.03 o 
   3  11   6      143.87      129.73     27.09 o 
   4  11   6       97.83       75.11     27.82 o 
   5  11   6       95.09       60.57     32.77 o 
   6  11   6       21.51       24.64     19.62 o 
   7  11   6       98.39      116.83     34.08 o 
  -7  12   6      218.96      203.45     42.34 o 
  -6  12   6       74.23       71.04     32.44 o 
  -5  12   6      267.54      210.16     38.55 o 
  -4  12   6      317.51      318.33     33.27 o 
  -3  12   6       17.79       10.96     11.23 o 
  -2  12   6      538.42      544.63     36.86 o 
  -1  12   6        1.37        3.40      9.02 o 
   0  12   6      110.43       98.33     16.32 o 
   1  12   6      107.14      106.21     19.19 o 
   2  12   6      537.23      548.22     35.86 o 
   3  12   6      167.82      152.02     30.45 o 
   4  12   6       21.66       31.06     16.92 o 
   5  12   6      114.24       97.40     27.45 o 
   6  12   6      751.19      744.39     64.07 o 
   7  12   6      262.93      288.14     49.06 o 
  -7  13   6       17.44       14.45     23.48 o 
  -6  13   6       22.20       11.46     18.40 o 
  -5  13   6       27.83       14.31     17.19 o 
  -4  13   6        0.02        1.60     11.01 o 
  -3  13   6      211.94      219.17     38.37 o 
  -2  13   6     2240.42     2269.41    102.75 o 
  -1  13   6       73.86       70.71     17.92 o 
   0  13   6      407.66      370.19     40.28 o 
   1  13   6       94.30       73.46     17.49 o 
   2  13   6      693.98      687.67     51.89 o 
   3  13   6       42.07       37.87     18.26 o 
   4  13   6      179.17      198.41     35.29 o 
   5  13   6       99.89       85.26     27.21 o 
   6  13   6       37.42       45.46     26.30 o 
  -6  14   6      561.91      510.00     59.28 o 
  -5  14   6        3.37       -4.14     15.74 o 
  -4  14   6      210.16      199.22     29.21 o 
  -3  14   6       46.85       34.98     15.72 o 
  -2  14   6        1.50        1.45     11.05 o 
  -1  14   6      561.18      570.69     40.58 o 
   0  14   6       79.86       65.58     21.70 o 
   1  14   6       75.15       77.15     18.35 o 
   2  14   6        5.49        3.31     14.11 o 
   3  14   6      148.55      116.89     29.51 o 
   4  14   6       88.40       57.01     23.17 o 
   5  14   6        5.82        6.09     16.83 o 
   6  14   6       42.03       33.96     25.22 o 
  -6  15   6        4.11        4.95     19.52 o 
  -5  15   6      512.27      520.67     58.84 o 
  -4  15   6      120.41      107.29     31.13 o 
  -3  15   6      957.69      841.92     51.14 o 
  -2  15   6      840.10      829.99     49.78 o 
  -1  15   6       68.27       79.88     24.43 o 
   0  15   6      205.97      195.43     34.78 o 
   1  15   6        0.34       13.60     15.89 o 
   2  15   6      207.07      205.12     36.21 o 
   3  15   6      162.23      187.01     39.34 o 
   4  15   6      203.63      123.71     41.40 o 
   5  15   6      436.80      422.17     55.24 o 
   6  15   6        0.18       15.91     28.82 o 
  -5  16   6        7.38        5.51     19.55 o 
  -4  16   6       26.90       27.94     18.31 o 
  -3  16   6      398.02      372.69     39.40 o 
  -2  16   6       19.89       12.64     14.61 o 
  -1  16   6      132.24      193.64     36.33 o 
   0  16   6      158.35      173.61     50.53 o 
   1  16   6      194.24      174.75     34.39 o 
   2  16   6        4.89        3.06     16.52 o 
   3  16   6       65.31       50.14     22.80 o 
   4  16   6       54.04       69.10     25.28 o 
   5  16   6        7.27       12.01     20.37 o 
  -5  17   6      167.46      143.34     55.20 o 
  -4  17   6      605.57      627.18     51.76 o 
  -3  17   6       12.94       18.90     15.53 o 
  -2  17   6      223.12      250.54     42.57 o 
  -1  17   6        1.02       -5.82     15.07 o 
   0  17   6      200.05      196.65     55.76 o 
   1  17   6        7.54       10.13     21.92 o 
   2  17   6       67.35       49.96     33.11 o 
   3  17   6        0.63       10.14     18.99 o 
   4  17   6       65.81       61.31     26.83 o 
  -4  18   6      514.32      442.82     78.90 o 
  -3  18   6      284.40      297.04     40.45 o 
  -2  18   6       57.10       75.20     27.34 o 
  -1  18   6     1235.22     1429.07    122.31 o 
   0  18   6        1.33      -20.92     20.92 o 
   1  18   6      546.48      693.67     93.82 o 
   2  18   6       97.41       73.54     29.05 o 
   3  18   6       52.23       36.68     25.42 o 
   4  18   6      300.22      258.30     64.55 o 
  -3  19   6       25.97       30.65     26.29 o 
  -2  19   6      769.38      747.20     98.60 o 
  -1  19   6       16.91       14.80     29.94 o 
   0  19   6      147.39      181.74     58.54 o 
   1  19   6       16.76       15.91     32.72 o 
   2  19   6       60.28       40.62     36.73 o 
   3  19   6       54.66       23.70     35.17 o 
  -9   0   7      510.83      448.05     81.69 o 
  -7   0   7      706.15      668.63     79.79 o 
  -5   0   7     1773.14     1582.94    271.55 o 
  -3   0   7     1442.96     1366.89    197.71 o 
  -1   0   7      743.70      755.30     69.06 o 
   1   0   7     1088.31     1107.22     75.79 o 
   3   0   7     3045.33     3152.49     92.79 o 
   5   0   7     1557.60     1615.25     84.08 o 
   7   0   7      997.13     1094.33     71.89 o 
  -9   1   7        3.74       12.74     18.29 o 
  -8   1   7      429.28      496.73     56.51 o 
  -7   1   7        3.69        2.94     12.96 o 
  -6   1   7      300.23      325.75     42.35 o 
  -5   1   7        7.68       -1.48      9.31 o 
  -4   1   7      156.81      161.70     20.69 o 
  -3   1   7      129.17      144.36     18.74 o 
  -2   1   7      707.94      726.29     34.41 o 
  -1   1   7      132.75      131.45     17.17 o 
   0   1   7     2246.64     2049.17    111.34 o 
   1   1   7      252.26      237.98     24.67 o 
   2   1   7      506.62      557.16     26.59 o 
   3   1   7        0.79        1.13      6.15 o 
   4   1   7     1130.47     1143.16     49.40 o 
   5   1   7      121.51       94.21     19.05 o 
   6   1   7      432.52      457.58     38.50 o 
   7   1   7      369.52      318.10     36.90 o 
   8   1   7        3.40        3.91     18.41 o 
  -9   2   7      646.49      729.51     67.95 o 
  -8   2   7       29.60        3.22     18.18 o 
  -7   2   7       56.07       35.88     19.16 o 
  -6   2   7      138.58      120.07     26.26 o 
  -5   2   7      148.16      161.26     22.35 o 
  -4   2   7      191.08      206.54     23.10 o 
  -3   2   7     1766.02     1796.44    145.42 o 
  -2   2   7        3.28       -0.33      6.75 o 
  -1   2   7     1227.09     1192.88    106.40 o 
   0   2   7       19.33       10.64      6.38 o 
   1   2   7      717.05      712.81     35.32 o 
   2   2   7        4.14        6.39      6.14 o 
   3   2   7      101.61       94.77     14.81 o 
   4   2   7       26.37       31.73     10.14 o 
   5   2   7       28.61       32.01     11.41 o 
   6   2   7       80.64       88.37     17.20 o 
   7   2   7      223.15      288.97     35.27 o 
   8   2   7      162.10      122.61     33.13 o 
  -9   3   7       25.31        9.87     22.98 o 
  -8   3   7       26.01       65.66     36.06 o 
  -7   3   7        0.24        0.57     13.49 o 
  -6   3   7       98.31       86.46     23.66 o 
  -5   3   7       11.30       -0.82     10.09 o 
  -4   3   7     1728.77     1811.54    117.92 o 
  -3   3   7      481.42      436.70     41.21 o 
  -2   3   7        0.22        0.41      6.39 o 
  -1   3   7        3.13        8.16      5.88 o 
   0   3   7     1836.84     1829.26     40.34 o 
   1   3   7      420.66      420.01     19.12 o 
   2   3   7        3.06       -1.85      5.40 o 
   3   3   7      107.93       99.45     15.19 o 
   4   3   7        8.23        8.84      7.87 o 
   5   3   7       49.01       42.48     12.42 o 
   6   3   7     1759.49     1721.91     59.35 o 
   7   3   7       29.83       30.81     15.77 o 
   8   3   7      415.53      425.45     55.48 o 
  -9   4   7     1042.49     1148.62    117.19 o 
  -8   4   7      128.95      119.70     32.01 o 
  -7   4   7      277.07      291.39     41.97 o 
  -6   4   7        1.34       -1.80     11.35 o 
  -5   4   7      680.27      651.63    142.12 o 
  -4   4   7       34.83       23.11     11.11 o 
  -3   4   7      282.68      349.23     26.57 o 
  -2   4   7       19.44       14.24      8.60 o 
  -1   4   7      155.35      166.84     15.65 o 
   0   4   7      362.90      319.92     32.99 o 
   1   4   7     4113.02     4130.49     57.66 o 
   2   4   7     1265.02     1220.50     39.83 o 
   3   4   7      493.29      493.87     27.42 o 
   4   4   7      327.09      288.70     24.74 o 
   5   4   7      342.81      329.04     27.78 o 
   6   4   7      359.42      311.77     33.71 o 
   7   4   7      217.09      219.73     39.85 o 
   8   4   7        6.07        4.22     17.18 o 
  -9   5   7        0.06        0.67     28.38 o 
  -8   5   7       40.20       25.33     21.16 o 
  -7   5   7        0.01        8.05     14.26 o 
  -6   5   7      155.38      139.96     29.25 o 
  -5   5   7        2.96       -1.06     11.26 o 
  -4   5   7      828.04      698.57     81.69 o 
  -3   5   7      145.61      143.63     19.59 o 
  -2   5   7       14.76       23.77     10.20 o 
  -1   5   7     2781.08     2817.41    143.14 o 
   0   5   7       49.78       46.97     10.31 o 
   1   5   7       25.63       16.81      6.84 o 
   2   5   7       29.13       21.36      8.85 o 
   3   5   7      345.24      285.37     23.42 o 
   4   5   7        2.60       -0.92      7.09 o 
   5   5   7       10.46       10.81      9.63 o 
   6   5   7      859.56      960.72     51.98 o 
   7   5   7      156.90      168.92     36.58 o 
   8   5   7       48.12       34.33     23.07 o 
  -8   6   7      158.90      184.36     38.72 o 
  -7   6   7      244.81      275.64     42.88 o 
  -6   6   7        1.03       -4.00     12.43 o 
  -5   6   7      515.14      503.26     46.28 o 
  -4   6   7      678.82      625.86     55.81 o 
  -3   6   7       95.63       99.49     19.02 o 
  -2   6   7     1116.86     1115.75     43.92 o 
  -1   6   7      442.97      418.91     54.70 o 
   0   6   7      421.70      412.94     23.22 o 
   1   6   7     3398.65     3378.77    106.07 o 
   2   6   7     1913.31     1881.43     68.19 o 
   3   6   7       40.85       40.15     10.81 o 
   4   6   7       10.90        8.57      8.24 o 
   5   6   7       60.20       70.77     17.74 o 
   6   6   7       45.36       28.46     19.02 o 
   7   6   7      310.48      323.92     48.28 o 
   8   6   7       84.35       84.24     29.59 o 
  -8   7   7      985.22     1052.89     76.45 o 
  -7   7   7        9.30       -3.74     15.78 o 
  -6   7   7      337.40      362.36     45.63 o 
  -5   7   7      699.52      683.64     61.49 o 
  -4   7   7       61.01       63.32     20.28 o 
  -3   7   7      538.65      466.06     40.29 o 
  -2   7   7       39.58       20.37      8.01 o 
  -1   7   7      503.02      478.65     25.40 o 
   0   7   7     5020.01     5109.10    173.21 o 
   1   7   7      213.39      204.02     16.55 o 
   2   7   7       69.15       62.33     13.02 o 
   3   7   7       17.57       19.78      9.16 o 
   4   7   7      564.71      597.04     33.00 o 
   5   7   7      118.64      103.94     20.85 o 
   6   7   7       79.01       63.65     23.53 o 
   7   7   7       43.99       30.83     20.94 o 
   8   7   7        0.05       -7.23     22.93 o 
  -8   8   7       76.81       42.97     26.15 o 
  -7   8   7      314.65      328.49     47.81 o 
  -6   8   7       98.85      115.75     29.37 o 
  -5   8   7       98.62       76.85     23.45 o 
  -4   8   7     1331.43     1301.94     70.04 o 
  -3   8   7      542.94      568.54     45.26 o 
  -2   8   7      125.65      102.36     17.55 o 
  -1   8   7        9.06        7.25      7.42 o 
   0   8   7     3333.42     3295.97    121.00 o 
   1   8   7      612.38      573.32     25.32 o 
   2   8   7       37.39       29.28     10.39 o 
   3   8   7       79.81       88.28     15.54 o 
   4   8   7      909.27      930.63     47.28 o 
   5   8   7      218.56      234.44     37.89 o 
   6   8   7      268.41      214.40     39.37 o 
   7   8   7       75.69       57.05     25.84 o 
  -8   9   7        0.07      -12.65     17.07 o 
  -7   9   7      263.91      233.34     43.32 o 
  -6   9   7      242.49      243.36     41.03 o 
  -5   9   7       76.72       85.20     25.72 o 
  -4   9   7      108.70      105.82     26.07 o 
  -3   9   7     1018.40      972.39     68.78 o 
  -2   9   7        0.77       -7.30      7.30 o 
  -1   9   7       76.53       69.11     13.08 o 
   0   9   7      391.42      400.70     25.84 o 
   1   9   7     2680.94     2600.26     97.26 o 
   2   9   7       46.57       33.21     10.53 o 
   3   9   7       26.25       19.86     10.17 o 
   4   9   7      648.67      686.61     48.91 o 
   5   9   7      136.02      124.05     29.77 o 
   6   9   7      125.14      106.05     30.25 o 
   7   9   7       94.89      107.70     32.52 o 
  -8  10   7       54.28       36.84     35.06 o 
  -7  10   7      120.13      134.74     47.41 o 
  -6  10   7       48.63        4.76     15.99 o 
  -5  10   7      119.46      130.52     30.84 o 
  -4  10   7      977.40      947.15     63.26 o 
  -3  10   7      616.50      546.67     47.32 o 
  -2  10   7      342.69      332.51     30.37 o 
  -1  10   7      239.05      265.27     27.28 o 
   0  10   7     1920.91     1881.15     66.89 o 
   1  10   7      318.07      355.67     22.75 o 
   2  10   7       12.96       14.78      8.77 o 
   3  10   7       28.31       30.09     13.70 o 
   4  10   7      258.91      196.78     34.67 o 
   5  10   7       36.03        9.17     14.02 o 
   6  10   7      726.08      693.95     62.56 o 
   7  10   7      345.06      497.76     60.23 o 
  -7  11   7       30.08       20.91     22.51 o 
  -6  11   7       20.44        0.15     15.84 o 
  -5  11   7      438.14      369.90     47.80 o 
  -4  11   7      147.89      145.94     31.32 o 
  -3  11   7       17.45       12.92     11.31 o 
  -2  11   7      102.95      108.78     20.53 o 
  -1  11   7      204.83      190.40     25.19 o 
   0  11   7      100.05       92.56     15.81 o 
   1  11   7        2.53        7.90     12.41 o 
   2  11   7      108.98      104.01     19.76 o 
   3  11   7      198.94      216.29     35.08 o 
   4  11   7        1.96       -0.64     13.77 o 
   5  11   7      294.44      276.16     43.08 o 
   6  11   7      590.24      622.38     62.58 o 
   7  11   7      182.89      162.93     53.75 o 
  -7  12   7        0.93        1.75     19.93 o 
  -6  12   7      182.56      133.56     34.71 o 
  -5  12   7      379.78      443.00     52.94 o 
  -4  12   7        7.67       17.09     16.20 o 
  -3  12   7        2.50       -0.59     11.01 o 
  -2  12   7       19.46       26.48     12.69 o 
  -1  12   7       82.05       69.33     17.11 o 
   0  12   7       20.04       24.49     12.52 o 
   1  12   7      166.61      238.70     34.86 o 
   2  12   7      929.24      989.47     49.23 o 
   3  12   7      104.35       76.69     24.04 o 
   4  12   7       15.45        1.94     14.77 o 
   5  12   7       84.54       82.56     26.91 o 
   6  12   7      151.90      111.56     31.30 o 
  -6  13   7       14.82        9.71     19.00 o 
  -5  13   7      254.24      225.01     48.80 o 
  -4  13   7       70.93       60.79     23.92 o 
  -3  13   7       23.24       40.16     16.52 o 
  -2  13   7       35.04       21.35     13.27 o 
  -1  13   7     1182.42     1279.95     98.58 o 
   0  13   7      388.34      410.03     42.37 o 
   1  13   7        0.37        4.11     14.03 o 
   2  13   7      107.01      131.24     46.74 o 
   3  13   7        8.28        6.37     14.32 o 
   4  13   7       68.71       36.53     20.41 o 
   5  13   7      863.60      883.29    103.28 o 
   6  13   7      423.94      366.54     54.25 o 
  -6  14   7       31.68       31.02     24.53 o 
  -5  14   7       41.37       25.67     20.70 o 
  -4  14   7      596.18      583.53     59.18 o 
  -3  14   7      492.19      536.12     43.25 o 
  -2  14   7     1249.11     1299.28     89.68 o 
  -1  14   7       48.75       53.87     17.48 o 
   0  14   7       25.36       21.93     16.95 o 
   1  14   7       26.38       11.09     16.03 o 
   2  14   7       92.65       94.74     35.50 o 
   3  14   7      156.05      144.35     33.50 o 
   4  14   7      194.32      221.12     41.14 o 
   5  14   7      313.18      289.09     50.86 o 
   6  14   7        6.11       20.92     32.27 o 
  -5  15   7      360.77      467.03     58.87 o 
  -4  15   7      255.33      223.02     41.62 o 
  -3  15   7       14.09       19.83     15.40 o 
  -2  15   7       56.00       56.19     19.12 o 
  -1  15   7      182.27      175.67     28.25 o 
   0  15   7      151.07      184.24     34.70 o 
   1  15   7      149.78      173.17     49.75 o 
   2  15   7      346.16      423.46     72.23 o 
   3  15   7       26.47       12.89     22.48 o 
   4  15   7     1003.63     1005.88     73.43 o 
   5  15   7      862.62      830.59     72.70 o 
  -5  16   7       48.90       56.76     39.73 o 
  -4  16   7      362.59      326.72     52.09 o 
  -3  16   7      401.22      372.17     41.29 o 
  -2  16   7        0.15       -7.45     12.69 o 
  -1  16   7        0.64       11.93     17.24 o 
   0  16   7        1.13        1.42     15.77 o 
   1  16   7       62.77       33.39     32.27 o 
   2  16   7      249.66      296.36     65.88 o 
   3  16   7        6.42        3.09     18.45 o 
   4  16   7        0.72        6.08     19.36 o 
  -4  17   7      207.99      242.26     48.15 o 
  -3  17   7       82.83       74.66     24.15 o 
  -2  17   7      108.71      103.98     25.77 o 
  -1  17   7        6.12        8.04     17.95 o 
   0  17   7        6.22        8.12     26.38 o 
   1  17   7       67.84      111.07     44.96 o 
   2  17   7       49.79       35.06     33.72 o 
   3  17   7      166.32      237.94     65.22 o 
   4  17   7       55.66       37.17     37.28 o 
  -3  18   7       67.35       52.64     28.56 o 
  -2  18   7      148.12      155.57     50.14 o 
  -1  18   7       30.07       -0.78     25.04 o 
   0  18   7       12.90       22.04     31.27 o 
   1  18   7       91.07      131.88     51.64 o 
   2  18   7      212.23      237.38     65.77 o 
  -2  19   7       28.35       40.71     26.55 o 
  -1  19   7       70.88       64.21     40.40 o 
   0  19   7      125.66      136.55     55.87 o 
  -8   0   8       15.91        2.89     23.04 o 
  -6   0   8     2829.62     3043.64    417.28 o 
  -4   0   8       15.08       30.83     15.00 o 
  -2   0   8     1048.68      953.00    134.49 o 
   0   0   8     1885.34     1670.21    186.52 o 
   2   0   8     1678.18     1568.37    147.79 o 
   4   0   8     2150.00     2422.55    132.55 o 
   6   0   8       42.56       56.31     23.20 o 
   8   0   8       42.18       11.35     27.49 o 
  -8   1   8        7.45        0.73     16.96 o 
  -7   1   8        2.57       15.05     18.15 o 
  -6   1   8       89.35       65.50     17.95 o 
  -5   1   8      495.86      549.40     41.06 o 
  -4   1   8      164.03      169.15     22.86 o 
  -3   1   8      116.49      123.13     19.21 o 
  -2   1   8      577.55      567.62     61.74 o 
  -1   1   8       43.95       43.82     10.54 o 
   0   1   8       18.39       19.11      7.93 o 
   1   1   8      244.16      189.25     65.62 o 
   2   1   8      620.67      564.78     53.78 o 
   3   1   8      139.12      147.67     19.92 o 
   4   1   8      230.30      197.44     22.39 o 
   5   1   8        0.00        5.39      9.22 o 
   6   1   8        0.32        2.39      9.93 o 
   7   1   8       53.69       60.69     17.28 o 
   8   1   8       52.63       30.00     24.07 o 
  -8   2   8      105.93       78.44     29.60 o 
  -7   2   8        0.99        7.90     19.70 o 
  -6   2   8      516.98      556.19     67.05 o 
  -5   2   8      788.82      826.11     65.31 o 
  -4   2   8       43.64       43.35     13.88 o 
  -3   2   8     1307.10     1306.43     74.81 o 
  -2   2   8      495.39      469.79     34.04 o 
  -1   2   8        4.49        0.38      6.94 o 
   0   2   8     1379.85     1243.69    109.27 o 
   1   2   8       15.25       10.34      7.55 o 
   2   2   8       81.52       71.13     13.39 o 
   3   2   8       67.16       64.81     13.35 o 
   4   2   8     1612.01     1618.22     63.03 o 
   5   2   8       10.10       11.12      9.73 o 
   6   2   8      102.39       87.07     17.73 o 
   7   2   8       28.46       23.66     16.04 o 
   8   2   8        0.72        6.28     20.47 o 
  -8   3   8       14.45       -2.23     26.60 o 
  -7   3   8      333.72      327.61     45.21 o 
  -6   3   8      253.05      251.88     42.35 o 
  -5   3   8     1402.62     1508.32    188.80 o 
  -4   3   8      693.30      722.43     60.61 o 
  -3   3   8      204.34      178.67     22.62 o 
  -2   3   8      896.20      880.27     90.24 o 
  -1   3   8      788.26      739.54     36.82 o 
   0   3   8     1331.99     1308.71     61.54 o 
   1   3   8     6190.52     6114.84    114.83 o 
   2   3   8      149.88      138.66     17.21 o 
   3   3   8     1459.44     1426.74     47.45 o 
   4   3   8       61.09       48.52     12.82 o 
   5   3   8      153.25      170.81     22.57 o 
   6   3   8        0.24       -4.04      9.04 o 
   7   3   8      303.07      305.06     37.43 o 
   8   3   8      179.89      249.07     66.55 o 
  -8   4   8       96.12       92.15     43.85 o 
  -7   4   8       43.60       70.41     24.95 o 
  -6   4   8       59.96       74.58     23.81 o 
  -5   4   8       66.77       68.66     28.32 o 
  -4   4   8       56.85       44.64     17.27 o 
  -3   4   8      243.08      213.35     33.00 o 
  -2   4   8     1420.24     1469.52    120.73 o 
  -1   4   8      303.09      310.90     26.41 o 
   0   4   8      850.86      749.61    154.77 o 
   1   4   8        2.49        4.37      7.86 o 
   2   4   8      964.52      988.80     37.88 o 
   3   4   8     1149.55     1060.12     41.54 o 
   4   4   8      143.29      124.72     18.20 o 
   5   4   8     1026.04      978.33     44.82 o 
   6   4   8      217.64      215.50     27.13 o 
   7   4   8       26.87       23.67     20.76 o 
  -8   5   8       68.28       60.24     28.04 o 
  -7   5   8       91.89       96.07     28.97 o 
  -6   5   8      444.83      520.13    109.06 o 
  -5   5   8     1450.37     1425.03    295.64 o 
  -4   5   8        0.32       -0.26     10.07 o 
  -3   5   8      532.46      496.94     32.57 o 
  -2   5   8       71.67       58.23     14.23 o 
  -1   5   8      199.05      213.79     23.58 o 
   0   5   8       46.24       58.14     11.81 o 
   1   5   8      745.87      739.22     38.65 o 
   2   5   8       62.33       55.09     13.41 o 
   3   5   8     1118.01     1103.90     42.83 o 
   4   5   8       24.76       29.17     11.28 o 
   5   5   8      263.99      282.91     27.94 o 
   6   5   8        2.39        7.10     12.01 o 
   7   5   8        3.81       14.03     17.52 o 
  -8   6   8      114.08      109.50     33.92 o 
  -7   6   8       47.22       63.07     25.35 o 
  -6   6   8     1215.94     1221.71    139.06 o 
  -5   6   8      570.30      623.40     94.32 o 
  -4   6   8        1.20        4.37     12.00 o 
  -3   6   8        6.23        5.82     11.52 o 
  -2   6   8     2555.21     2439.80    103.22 o 
  -1   6   8     4123.87     4184.57    138.48 o 
   0   6   8      187.47      196.07     19.25 o 
   1   6   8     1152.93     1124.11     47.64 o 
   2   6   8     1792.44     1683.25     50.45 o 
   3   6   8       47.69       28.09     14.52 o 
   4   6   8      848.80      855.72     40.61 o 
   5   6   8      236.10      223.62     26.03 o 
   6   6   8       39.02       30.46     20.20 o 
   7   6   8       18.99       11.56     18.98 o 
  -8   7   8        3.33       -6.00     16.86 o 
  -7   7   8      247.56      194.17     39.31 o 
  -6   7   8       30.07       22.74     18.14 o 
  -5   7   8      619.82      588.94     83.47 o 
  -4   7   8       14.62       10.02     12.46 o 
  -3   7   8      323.67      304.03     37.93 o 
  -2   7   8       55.38       54.50     14.61 o 
  -1   7   8        7.22        8.79      9.56 o 
   0   7   8      519.46      530.40     28.40 o 
   1   7   8        0.56        2.36      8.43 o 
   2   7   8       74.88       68.26     14.51 o 
   3   7   8       53.37       36.46     12.34 o 
   4   7   8      249.90      243.42     25.77 o 
   5   7   8       96.39      100.80     21.60 o 
   6   7   8       37.30       38.17     21.14 o 
   7   7   8       92.76       79.55     28.69 o 
  -8   8   8       59.79       30.49     32.05 o 
  -7   8   8       85.22       54.33     26.25 o 
  -6   8   8      480.79      460.32     53.47 o 
  -5   8   8       53.23       55.12     27.21 o 
  -4   8   8      359.27      324.01     42.14 o 
  -3   8   8       44.09       34.97     16.99 o 
  -2   8   8      918.81      897.02     57.59 o 
  -1   8   8      468.76      479.89     28.35 o 
   0   8   8     1050.47     1129.77     41.20 o 
   1   8   8      175.82      146.43     22.34 o 
   2   8   8      957.53      955.48     40.04 o 
   3   8   8       57.30       42.63     12.88 o 
   4   8   8     1402.55     1469.88     54.17 o 
   5   8   8       15.38        3.67     15.83 o 
   6   8   8       67.16       49.07     23.26 o 
   7   8   8        4.33      -15.20     15.20 o 
  -7   9   8      241.69      269.88     47.53 o 
  -6   9   8        3.45        0.40     16.19 o 
  -5   9   8      157.38      148.75     32.85 o 
  -4   9   8       31.05        7.45     18.31 o 
  -3   9   8      153.65      129.16     28.71 o 
  -2   9   8      382.88      362.52     41.05 o 
  -1   9   8      781.42      762.69     35.10 o 
   0   9   8     4721.81     4831.15    148.34 o 
   1   9   8      336.25      366.82     36.85 o 
   2   9   8       34.91       41.72     14.32 o 
   3   9   8       66.05       38.15     13.11 o 
   4   9   8      107.08       85.98     20.74 o 
   5   9   8        5.43       14.42     17.13 o 
   6   9   8       85.08      111.94     31.44 o 
   7   9   8       16.99       30.83     30.49 o 
  -7  10   8      387.14      423.03     56.80 o 
  -6  10   8        8.37       -2.05     17.19 o 
  -5  10   8        6.35       -0.47     13.69 o 
  -4  10   8       78.45       56.07     24.48 o 
  -3  10   8      100.41       62.80     22.65 o 
  -2  10   8      561.98      546.24     47.17 o 
  -1  10   8       67.52       69.00     17.50 o 
   0  10   8      913.75      996.45     47.20 o 
   1  10   8      105.25      125.72     21.99 o 
   2  10   8      151.83      137.60     22.95 o 
   3  10   8      373.00      339.49     35.92 o 
   4  10   8      160.37      152.65     32.66 o 
   5  10   8       47.82       45.78     22.78 o 
   6  10   8      131.53      137.64     36.27 o 
  -7  11   8      106.35      127.65     49.52 o 
  -6  11   8      338.54      322.05     58.76 o 
  -5  11   8      733.09      800.43     64.69 o 
  -4  11   8      129.93      108.93     28.23 o 
  -3  11   8        5.01        7.92     14.47 o 
  -2  11   8       12.00       14.23     15.64 o 
  -1  11   8       58.08       42.83     15.57 o 
   0  11   8      303.50      329.80     27.16 o 
   1  11   8     1205.34     1226.06     99.44 o 
   2  11   8      145.40      169.90     32.10 o 
   3  11   8      923.08      991.03     51.85 o 
   4  11   8      314.81      309.04     43.25 o 
   5  11   8      126.87      147.42     35.34 o 
   6  11   8      414.52      415.40     55.93 o 
  -6  12   8      147.06      175.70     40.58 o 
  -5  12   8      783.16      793.33     66.40 o 
  -4  12   8        2.80       -4.79     13.53 o 
  -3  12   8      148.16      153.65     32.45 o 
  -2  12   8      113.63       89.05     25.85 o 
  -1  12   8     1603.14     1739.33     67.27 o 
   0  12   8       41.36       37.54     15.65 o 
   1  12   8       31.96       50.02     20.96 o 
   2  12   8      160.50      168.92     32.57 o 
   3  12   8      234.44      190.64     39.40 o 
   4  12   8      193.25      187.17     37.89 o 
   5  12   8      338.39      346.70     50.70 o 
   6  12   8       90.56      138.89     52.08 o 
  -6  13   8      368.50      399.28     57.32 o 
  -5  13   8      188.99      164.00     38.08 o 
  -4  13   8        9.34       16.05     19.53 o 
  -3  13   8       38.09       13.94     18.47 o 
  -2  13   8        3.32        4.46     14.63 o 
  -1  13   8       31.45       22.89     14.50 o 
   0  13   8       65.72       56.87     17.72 o 
   1  13   8       52.77       51.89     21.45 o 
   2  13   8        2.24        9.90     24.26 o 
   3  13   8      113.39      145.90     48.41 o 
   4  13   8       38.37       32.48     21.55 o 
   5  13   8       75.30       60.70     28.53 o 
  -5  14   8       69.78       68.57     29.14 o 
  -4  14   8       38.31       32.26     21.66 o 
  -3  14   8       65.79       70.56     26.93 o 
  -2  14   8        6.60       12.91     14.01 o 
  -1  14   8      667.90      649.84     45.54 o 
   0  14   8       80.97       76.30     25.84 o 
   1  14   8       16.89       15.45     17.35 o 
   2  14   8       63.16       84.25     38.17 o 
   3  14   8        1.92       -2.45     26.15 o 
   4  14   8      537.31      489.36     57.13 o 
   5  14   8     1406.10     1424.73    126.87 o 
  -4  15   8      173.52      156.86     40.90 o 
  -3  15   8       14.58       24.20     20.63 o 
  -2  15   8      248.65      229.79     33.51 o 
  -1  15   8       12.43        1.54     13.51 o 
   0  15   8      151.70      149.67     34.14 o 
   1  15   8      140.57      163.48     50.64 o 
   2  15   8      164.46      157.81     49.97 o 
   3  15   8        4.31       10.46     28.71 o 
   4  15   8        3.09        7.79     28.16 o 
  -4  16   8      102.84      116.04     46.69 o 
  -3  16   8       57.57       49.90     28.53 o 
  -2  16   8        4.28        0.90     15.53 o 
  -1  16   8      644.36      660.54     61.22 o 
   0  16   8      437.27      402.12     51.07 o 
   1  16   8        4.70        1.11     25.82 o 
   2  16   8        1.73       12.58     25.26 o 
   3  16   8       94.12      112.85     46.85 o 
  -3  17   8       11.63        9.79     22.71 o 
  -2  17   8      822.73      967.22     60.85 o 
  -1  17   8       49.43       39.45     23.76 o 
   0  17   8      500.22      631.23     89.92 o 
   1  17   8       39.32       24.82     33.61 o 
   2  17   8       67.01       69.33     45.07 o 
  -2  18   8        8.86        4.66     22.48 o 
  -1  18   8      152.05      158.59     56.20 o 
   0  18   8      153.67      186.30     60.10 o 
   1  18   8      142.86      223.47     64.33 o 
  -7   0   9      704.00      718.15     88.14 o 
  -5   0   9      185.49      235.14     36.20 o 
  -3   0   9       97.80       70.13     20.15 o 
  -1   0   9     1856.23     1868.09    133.49 o 
   1   0   9      344.49      395.41     57.76 o 
   3   0   9       27.94       22.89     13.77 o 
   5   0   9      490.65      424.42     48.47 o 
   7   0   9      626.15      720.66    125.03 o 
  -8   1   9      216.38      209.61     42.48 o 
  -7   1   9       52.09       50.51     24.54 o 
  -6   1   9      404.04      363.20     68.16 o 
  -5   1   9        1.37       -6.38      8.21 o 
  -4   1   9      933.44      913.38     72.90 o 
  -3   1   9      147.95      150.32     19.06 o 
  -2   1   9     3271.12     3025.46    270.71 o 
  -1   1   9      251.59      260.90     29.67 o 
   0   1   9     1421.51     1470.84     92.59 o 
   1   1   9       98.42       92.84     22.75 o 
   2   1   9       59.24       64.67     16.15 o 
   3   1   9      739.79      644.52     47.15 o 
   4   1   9      703.13      803.83     46.67 o 
   5   1   9        2.72        0.24      9.15 o 
   6   1   9      309.60      318.92     32.82 o 
   7   1   9      403.26      452.02     45.96 o 
  -8   2   9        0.01       -8.90     18.20 o 
  -7   2   9        0.17        2.79     16.95 o 
  -6   2   9        2.11        1.27     12.06 o 
  -5   2   9      511.93      525.83    105.06 o 
  -4   2   9      524.10      536.29     42.81 o 
  -3   2   9      682.54      655.83     55.24 o 
  -2   2   9      262.13      241.53     25.86 o 
  -1   2   9      228.50      223.24     24.47 o 
   0   2   9      318.27      322.37     36.66 o 
   1   2   9      150.20      136.78     26.80 o 
   2   2   9        9.81        9.36      9.77 o 
   3   2   9      226.76      228.32     23.48 o 
   4   2   9      135.16      121.65     19.73 o 
   5   2   9      106.06      104.83     19.63 o 
   6   2   9      253.10      266.86     30.27 o 
   7   2   9      549.04      571.83     43.32 o 
  -8   3   9     1595.51     1608.32    236.38 o 
  -7   3   9      152.95      178.00     66.72 o 
  -6   3   9      166.23      118.46     30.10 o 
  -5   3   9        2.02        1.49     12.12 o 
  -4   3   9      174.61      170.88     37.81 o 
  -3   3   9     1289.23     1251.64     79.46 o 
  -2   3   9     1256.23     1369.96     83.55 o 
  -1   3   9        0.03       -6.33      7.39 o 
   0   3   9      899.26      942.87     56.10 o 
   1   3   9     1292.85     1318.88     67.48 o 
   2   3   9      402.43      470.59     73.23 o 
   3   3   9      214.07      185.67     22.00 o 
   4   3   9       33.94       23.31     11.25 o 
   5   3   9       20.89        8.77     10.84 o 
   6   3   9       52.66       48.97     16.33 o 
   7   3   9       66.55       63.08     22.48 o 
  -7   4   9       24.18        2.40     18.16 o 
  -6   4   9        0.08        0.70     13.95 o 
  -5   4   9      675.61      758.77     57.38 o 
  -4   4   9       58.16       29.68     16.82 o 
  -3   4   9      228.69      210.88     26.05 o 
  -2   4   9      276.71      276.74     27.91 o 
  -1   4   9        2.31       -4.00      7.94 o 
   0   4   9       20.24       23.42     13.61 o 
   1   4   9       15.74       24.72     14.75 o 
   2   4   9        3.99        2.10      9.68 o 
   3   4   9      171.63      197.01     22.73 o 
   4   4   9        6.43        7.30      9.55 o 
   5   4   9      178.58      192.06     25.06 o 
   6   4   9       58.12       53.54     16.90 o 
   7   4   9      123.22       96.35     31.16 o 
  -7   5   9       17.51       41.51     23.55 o 
  -6   5   9       54.22       39.57     20.73 o 
  -5   5   9       88.37       79.35     25.09 o 
  -4   5   9       24.58       25.72     17.04 o 
  -3   5   9       32.77       25.55     13.00 o 
  -2   5   9     2147.78     2150.79     68.11 o 
  -1   5   9      512.02      477.28     59.50 o 
   0   5   9        2.29       -2.92      9.87 o 
   1   5   9      731.71      734.50     40.68 o 
   2   5   9      500.86      534.89     37.02 o 
   3   5   9      136.65      121.12     19.15 o 
   4   5   9      145.81      153.38     22.00 o 
   5   5   9       35.73       31.06     13.53 o 
   6   5   9       34.70       24.89     14.29 o 
   7   5   9      175.59      180.97     41.15 o 
  -7   6   9      708.60      817.15     67.86 o 
  -6   6   9      440.65      454.58     53.20 o 
  -5   6   9       47.74       47.28     20.98 o 
  -4   6   9      661.16      687.32     59.26 o 
  -3   6   9      292.13      270.08     42.90 o 
  -2   6   9     1172.27     1176.03     64.49 o 
  -1   6   9     1688.61     1709.32     61.83 o 
   0   6   9       89.74       86.97     22.27 o 
   1   6   9      210.85      201.12     25.52 o 
   2   6   9       35.02       49.72     15.46 o 
   3   6   9        0.04        4.15      9.14 o 
   4   6   9        6.06        6.50      9.72 o 
   5   6   9       11.24        6.16     10.74 o 
   6   6   9      529.61      612.96     61.07 o 
   7   6   9      400.72      415.78     79.13 o 
  -7   7   9      115.94      119.39     35.20 o 
  -6   7   9      231.79      301.04     48.69 o 
  -5   7   9      133.78      157.27     33.65 o 
  -4   7   9      192.63      135.37     30.29 o 
  -3   7   9        5.53       -3.06     12.75 o 
  -2   7   9      113.35      110.02     20.17 o 
  -1   7   9      403.29      395.19     36.70 o 
   0   7   9     1106.19     1132.75     71.39 o 
   1   7   9        1.04        8.57     10.25 o 
   2   7   9        3.43        4.82     10.64 o 
   3   7   9      126.44      148.14     24.73 o 
   4   7   9      468.69      477.11     34.92 o 
   5   7   9      104.45      110.74     20.42 o 
   6   7   9       63.73       55.88     25.32 o 
   7   7   9       31.39        5.68     27.15 o 
  -7   8   9      534.63      501.56     64.66 o 
  -6   8   9       29.49       26.12     19.93 o 
  -5   8   9       25.80        7.58     16.78 o 
  -4   8   9       19.43       28.80     17.24 o 
  -3   8   9      606.77      610.04     51.11 o 
  -2   8   9      102.08       74.49     27.43 o 
  -1   8   9     1041.66     1045.86     49.39 o 
   0   8   9      357.51      325.74     39.31 o 
   1   8   9      656.63      698.67     41.84 o 
   2   8   9      522.58      518.57     38.49 o 
   3   8   9       90.52       99.76     22.11 o 
   4   8   9       18.88        0.09     10.38 o 
   5   8   9        0.24       -2.61     17.21 o 
   6   8   9        3.90       -0.28     17.19 o 
  -7   9   9     1098.89     1125.14    114.63 o 
  -6   9   9      163.95      157.67     36.87 o 
  -5   9   9       90.88      104.04     29.11 o 
  -4   9   9       20.74       18.63     16.55 o 
  -3   9   9      725.42      734.78     57.14 o 
  -2   9   9      477.60      411.77     45.61 o 
  -1   9   9       89.61       90.34     24.07 o 
   0   9   9       58.84       58.10     20.67 o 
   1   9   9      271.94      295.01     31.24 o 
   2   9   9       53.15       52.53     17.21 o 
   3   9   9       15.86       22.27     13.30 o 
   4   9   9      935.32      952.72     50.71 o 
   5   9   9       10.98        2.99     17.69 o 
   6   9   9        0.26        3.06     19.19 o 
  -6  10   9      143.22      137.78     36.82 o 
  -5  10   9       97.74       87.33     38.28 o 
  -4  10   9        5.72       15.67     16.81 o 
  -3  10   9        6.85        7.48     16.58 o 
  -2  10   9       24.76       29.13     19.07 o 
  -1  10   9        1.19       13.06     14.77 o 
   0  10   9      311.87      327.24     32.55 o 
   1  10   9       43.81       47.02     15.69 o 
   2  10   9      202.52      196.98     28.47 o 
   3  10   9       36.82       34.24     15.92 o 
   4  10   9        6.72       30.49     26.15 o 
   5  10   9        8.29      -10.52     16.49 o 
   6  10   9        7.79      -10.80     28.16 o 
  -6  11   9        2.15        7.34     20.49 o 
  -5  11   9      118.70       78.85     28.11 o 
  -4  11   9       16.70        3.41     17.36 o 
  -3  11   9      224.58      247.52     41.01 o 
  -2  11   9      670.47      694.61     57.27 o 
  -1  11   9      675.28      651.79     53.92 o 
   0  11   9      217.36      291.70     40.59 o 
   1  11   9      225.62      203.67     28.62 o 
   2  11   9      673.82      697.05     45.76 o 
   3  11   9       53.58       68.53     23.52 o 
   4  11   9      185.23      149.68     51.53 o 
   5  11   9      276.02      271.92     46.96 o 
  -5  12   9      391.35      401.79     55.55 o 
  -4  12   9       56.95       50.81     24.98 o 
  -3  12   9       66.09       75.78     26.75 o 
  -2  12   9       52.89       50.25     23.13 o 
  -1  12   9       42.43       26.00     19.47 o 
   0  12   9       29.64       25.32     19.07 o 
   1  12   9       86.80       78.68     19.60 o 
   2  12   9      111.56      109.40     29.34 o 
   4  12   9       26.37       27.15     33.39 o 
   5  12   9      408.74      461.43     57.54 o 
  -5  13   9        2.87        7.05     19.10 o 
  -4  13   9      141.07      130.32     34.94 o 
  -3  13   9       55.54       57.33     25.09 o 
  -2  13   9      790.61      856.06     66.05 o 
  -1  13   9     1095.39     1158.50    134.77 o 
   0  13   9      218.93      203.72     38.24 o 
   1  13   9        2.36        5.29     16.74 o 
   2  13   9      386.91      388.85     48.30 o 
   3  13   9       87.38       83.47     42.29 o 
   4  13   9       18.50       27.82     34.72 o 
  -4  14   9      228.84      214.93     42.93 o 
  -3  14   9        0.57        2.31     19.67 o 
  -2  14   9        0.75       12.32     18.05 o 
  -1  14   9      102.73      117.94     32.41 o 
   0  14   9       21.04       31.84     21.19 o 
   1  14   9       86.99       98.83     29.53 o 
   2  14   9       25.63       33.94     29.49 o 
   3  14   9       49.80       30.05     30.60 o 
   4  14   9      343.01      259.42     70.56 o 
  -3  15   9      179.13      240.13     46.27 o 
  -2  15   9       53.64       51.70     25.09 o 
  -1  15   9      260.23      297.69     47.22 o 
   0  15   9      261.90      300.93     46.19 o 
   1  15   9      118.79      152.69     51.53 o 
   2  15   9        5.26       15.02     30.38 o 
   3  15   9      663.07      759.66    101.27 o 
  -3  16   9       38.59       52.19     42.29 o 
  -2  16   9      271.93      284.62     49.81 o 
  -1  16   9       13.09        2.34     29.05 o 
   0  16   9       79.11       61.76     36.17 o 
   1  16   9      103.29      122.86     50.86 o 
   2  16   9       41.48       60.99     41.51 o 
  -1  17   9      249.35      273.44     70.00 o 
   0  17   9        2.62        5.34     30.72 o 
  -6   0  10       24.81       12.91     28.49 o 
  -4   0  10     1371.54     1385.68    133.55 o 
  -2   0  10        9.85        5.67     11.98 o 
   0   0  10       66.96       91.15     33.94 o 
   2   0  10      296.39      302.71     57.65 o 
   4   0  10       33.67       25.66     16.81 o 
   6   0  10       14.02       28.10     21.73 o 
  -7   1  10      284.92      296.72     49.77 o 
  -6   1  10       59.21       41.71     22.32 o 
  -5   1  10       48.38       37.97     15.96 o 
  -4   1  10       16.45        3.76      9.72 o 
  -3   1  10        1.39        2.42      9.17 o 
  -2   1  10       50.74       25.60     11.42 o 
  -1   1  10      617.44      661.03     50.05 o 
   0   1  10       40.77       15.01     13.98 o 
   1   1  10     1762.55     1832.17     84.35 o 
   2   1  10      466.56      418.69     46.07 o 
   3   1  10      285.97      318.27     52.19 o 
   4   1  10       46.27       47.89     14.80 o 
   5   1  10      967.96      900.36     46.95 o 
   6   1  10        4.32        9.95     13.45 o 
  -7   2  10      120.15      115.23     33.67 o 
  -6   2  10       17.84        7.11     14.34 o 
  -5   2  10      138.96      112.60     23.70 o 
  -4   2  10      573.66      573.59     46.13 o 
  -3   2  10      426.83      397.17     32.16 o 
  -2   2  10      717.49      723.47     37.76 o 
  -1   2  10      572.37      672.85     53.92 o 
   0   2  10       47.41       53.48     19.89 o 
   1   2  10      201.26      195.49     33.51 o 
   2   2  10      953.39     1064.59     66.30 o 
   3   2  10      603.73      603.86     78.63 o 
   4   2  10       25.44       19.67     13.74 o 
   5   2  10      457.52      477.86     43.93 o 
   6   2  10       53.65       72.29     22.40 o 
  -7   3  10       95.69       84.41     30.30 o 
  -6   3  10       23.80       10.60     17.90 o 
  -5   3  10       75.08       78.77     26.00 o 
  -4   3  10       96.38      128.14     29.70 o 
  -3   3  10      225.56      250.75     33.47 o 
  -2   3  10      254.66      202.62     26.34 o 
  -1   3  10        4.15        2.84     11.78 o 
   0   3  10        1.92        5.15     12.04 o 
   1   3  10       59.16       49.05     19.38 o 
   2   3  10        1.72        6.78     12.52 o 
   3   3  10        0.36       -1.92      9.70 o 
   4   3  10        1.17        1.78      9.94 o 
   5   3  10      283.53      279.07     33.68 o 
   6   3  10       13.33        3.82     13.38 o 
  -7   4  10       17.24       -2.31     19.11 o 
  -6   4  10        0.76        5.07     16.54 o 
  -5   4  10      133.87      134.76     32.07 o 
  -4   4  10      489.80      498.48     64.60 o 
  -3   4  10      288.29      259.16     29.91 o 
  -2   4  10      456.43      468.82     36.90 o 
  -1   4  10      183.33      177.32     31.73 o 
   0   4  10      246.42      267.61     37.61 o 
   1   4  10      151.31      144.09     29.89 o 
   2   4  10     2261.58     2464.57    101.02 o 
   3   4  10      141.00      113.56     23.28 o 
   4   4  10      141.68      157.66     27.90 o 
   5   4  10        0.07       -5.17     10.98 o 
   6   4  10      292.55      355.82     36.70 o 
  -7   5  10       47.89       54.71     26.78 o 
  -6   5  10      382.42      435.13     54.31 o 
  -5   5  10      122.86      108.89     29.20 o 
  -4   5  10       11.84        2.05     14.27 o 
  -3   5  10       83.72       94.81     25.75 o 
  -2   5  10     1580.43     1640.68     93.16 o 
  -1   5  10       84.91       67.54     21.21 o 
   0   5  10      626.19      587.44     48.98 o 
   1   5  10       46.32       44.72     28.55 o 
   2   5  10      477.71      441.56     48.15 o 
   3   5  10       22.21       12.89     13.70 o 
   4   5  10      141.96      129.41     25.95 o 
   5   5  10       31.05       19.96     13.57 o 
   6   5  10      443.50      488.44     41.21 o 
  -7   6  10       19.73        7.23     26.38 o 
  -6   6  10      137.19      162.22     37.22 o 
  -5   6  10      333.52      303.98     61.71 o 
  -4   6  10      463.18      473.35     51.64 o 
  -3   6  10      123.11       84.88     25.32 o 
  -2   6  10        5.00        2.61     10.16 o 
  -1   6  10       63.74       60.85     20.98 o 
   0   6  10       37.10       17.01     15.21 o 
   1   6  10        1.87        4.10     12.03 o 
   2   6  10      679.85      751.66     57.87 o 
   3   6  10       36.11       28.04     15.06 o 
   4   6  10        2.41      -10.09     11.64 o 
   5   6  10      140.37      182.85     26.50 o 
   6   6  10       16.74        5.03     21.72 o 
  -7   7  10      222.84      238.27     65.99 o 
  -6   7  10       16.97       17.15     20.42 o 
  -5   7  10       11.20       18.75     18.87 o 
  -4   7  10      151.51      126.07     31.40 o 
  -3   7  10      137.05      153.88     46.30 o 
  -2   7  10      157.82      137.30     30.75 o 
  -1   7  10        0.44        6.60     14.07 o 
   0   7  10      207.48      154.87     31.34 o 
   1   7  10     1706.92     1725.26    129.82 o 
   2   7  10        0.53        7.17     14.20 o 
   3   7  10       91.76       87.61     24.14 o 
   4   7  10       73.15      100.21     24.10 o 
   5   7  10        9.29       11.74     12.93 o 
   6   7  10      183.81      198.32     42.60 o 
  -6   8  10      261.77      276.20     48.25 o 
  -5   8  10        2.38       -7.07     14.60 o 
  -4   8  10      477.41      463.05     53.28 o 
  -3   8  10      518.30      539.22     53.82 o 
  -2   8  10        0.10       -3.18     14.15 o 
  -1   8  10      150.37      128.28     41.57 o 
   0   8  10      351.51      367.48     44.15 o 
   1   8  10      183.93      169.36     33.94 o 
   2   8  10      138.12      113.19     23.61 o 
   3   8  10        0.22        2.00     12.20 o 
   4   8  10        8.46        3.10     12.80 o 
   5   8  10      106.02       99.66     33.61 o 
  -6   9  10      196.33      177.79     41.45 o 
  -5   9  10       50.26       81.44     27.98 o 
  -4   9  10      198.45      229.74     41.57 o 
  -3   9  10        1.71        4.26     15.05 o 
  -2   9  10       39.18       18.05     26.38 o 
  -1   9  10        0.23       -2.78     16.58 o 
   0   9  10       31.33       14.93     16.99 o 
   1   9  10      604.17      586.54     54.59 o 
   2   9  10       98.47      111.40     34.39 o 
   3   9  10      434.41      453.29     42.07 o 
   4   9  10      334.65      343.84     39.52 o 
   5   9  10        0.51       -2.23     29.16 o 
  -5  10  10      187.80      210.07     42.51 o 
  -4  10  10        4.77       12.90     19.44 o 
  -3  10  10      502.04      543.28     77.85 o 
  -2  10  10      153.07      127.16     31.80 o 
  -1  10  10        0.08       -1.89     17.36 o 
   0  10  10        9.74        0.42     14.51 o 
   1  10  10      412.24      400.92     47.95 o 
   2  10  10     1325.64     1424.02     65.96 o 
   3  10  10      164.78      201.84     33.78 o 
   4  10  10       16.41       -0.56     27.15 o 
   5  10  10      169.31      125.98     49.30 o 
  -5  11  10        1.63       -0.77     18.31 o 
  -4  11  10       13.70       15.04     20.76 o 
  -3  11  10       51.56       33.07     21.87 o 
  -2  11  10      541.91      554.53     57.02 o 
  -1  11  10       27.09       12.35     26.93 o 
   0  11  10       81.81       55.20     32.27 o 
   1  11  10       10.91        7.38     16.46 o 
   2  11  10       16.09       16.28     14.97 o 
   3  11  10        0.50      -12.27     15.96 o 
   4  11  10       17.34       20.92     26.82 o 
  -4  12  10       53.89       28.20     23.99 o 
  -3  12  10       62.04       56.07     25.00 o 
  -2  12  10      254.51      245.95     43.14 o 
  -1  12  10       40.91       45.96     30.60 o 
   0  12  10       30.39       22.15     25.49 o 
   1  12  10        9.25        4.01     24.15 o 
   2  12  10     1431.48     1333.56    253.52 o 
   3  12  10       69.08        3.90     28.94 o 
   4  12  10       13.10       17.92     32.39 o 
  -4  13  10      272.83      281.56     72.00 o 
  -3  13  10        1.37        2.09     20.09 o 
  -2  13  10       74.84       70.41     28.60 o 
  -1  13  10        7.53      -12.80     23.48 o 
   0  13  10       81.83       89.70     42.18 o 
   1  13  10      216.34      180.07     55.76 o 
   2  13  10       99.37       99.28     30.87 o 
   3  13  10       30.07        6.90     30.83 o 
  -3  14  10      755.28      762.26     72.30 o 
  -2  14  10       11.61       -8.21     18.32 o 
  -1  14  10        3.41       29.60     34.05 o 
   0  14  10       53.06       23.59     31.61 o 
   1  14  10      125.57       90.14     43.85 o 
   2  14  10       56.20       49.75     36.95 o 
  -2  15  10        3.97       -4.61     20.83 o 
  -1  15  10      101.62       73.23     43.85 o 
   0  15  10      182.88      216.57     63.10 o 
  -5   0  11      780.09      872.51     71.28 o 
  -3   0  11      646.75      628.55     89.53 o 
  -1   0  11       80.71       51.64     27.93 o 
   1   0  11     1004.77      940.73     92.26 o 
   3   0  11       25.74       54.64     32.94 o 
   5   0  11     1398.28     1436.97    127.09 o 
  -6   1  11       12.04       -2.37     17.83 o 
  -5   1  11        6.38       -2.11     13.15 o 
  -4   1  11     1397.80     1400.02    109.41 o 
  -3   1  11      607.78      595.88     36.51 o 
  -2   1  11      651.97      701.71     55.49 o 
  -1   1  11       76.19       93.19     26.32 o 
   0   1  11      816.22      872.35     61.33 o 
   1   1  11       94.98       88.17     26.62 o 
   2   1  11      384.60      435.23     50.11 o 
   3   1  11        9.19       13.28     15.24 o 
   4   1  11        2.48        7.76     13.82 o 
   5   1  11      101.37       47.46     25.06 o 
   6   1  11      447.85      496.74     59.37 o 
  -6   2  11        1.80       -5.71     15.67 o 
  -5   2  11       16.12       12.10     15.41 o 
  -4   2  11      538.81      554.84     47.23 o 
  -3   2  11      656.39      609.88     36.70 o 
  -2   2  11      366.93      416.59     46.76 o 
  -1   2  11      680.94      713.10     55.68 o 
   0   2  11      411.02      434.98     48.14 o 
   1   2  11      139.60      116.88     29.51 o 
   2   2  11      180.29      196.36     37.15 o 
   3   2  11      274.58      270.48     43.03 o 
   4   2  11      150.15      130.56     32.54 o 
   5   2  11      241.40      267.15     37.68 o 
   6   2  11      183.67      197.83     43.48 o 
  -6   3  11       32.95       27.22     18.67 o 
  -5   3  11        1.13       -5.66     12.39 o 
  -4   3  11     1660.38     1625.55    170.99 o 
  -3   3  11      187.93      162.90     23.17 o 
  -2   3  11       25.79       13.88     16.03 o 
  -1   3  11      410.84      448.88     48.59 o 
   0   3  11      140.64      142.74     31.64 o 
   1   3  11      147.43      125.23     36.28 o 
   2   3  11      814.84      863.49     64.02 o 
   3   3  11       10.62       17.08     16.78 o 
   4   3  11      169.57      193.04     39.23 o 
   5   3  11        5.90        3.71     14.36 o 
  -6   4  11        9.45       14.95     17.36 o 
  -5   4  11      177.16      218.76     41.55 o 
  -4   4  11        0.27       -1.71     14.84 o 
  -3   4  11      595.47      593.14     47.75 o 
  -2   4  11      142.24      140.91     30.77 o 
  -1   4  11     1655.97     1630.58     83.76 o 
   0   4  11       29.39        8.72     14.08 o 
   1   4  11      109.61       89.08     26.63 o 
   2   4  11      143.68      135.97     31.51 o 
   3   4  11       28.54       29.87     19.50 o 
   4   4  11       42.84       65.14     25.85 o 
   5   4  11      249.31      262.72     37.52 o 
  -6   5  11      408.88      412.15     56.58 o 
  -5   5  11      302.03      301.93     64.16 o 
  -4   5  11      296.33      302.97     44.90 o 
  -3   5  11        6.24       -4.31     14.65 o 
  -2   5  11       17.21        4.99     14.34 o 
  -1   5  11      162.24      137.44     34.78 o 
   0   5  11       42.72       33.35     18.98 o 
   1   5  11      502.18      504.01     57.09 o 
   2   5  11       78.01       94.37     27.44 o 
   3   5  11      124.01      116.55     31.73 o 
   4   5  11        0.07       -0.83     15.08 o 
   5   5  11       64.15       57.66     21.65 o 
  -6   6  11       83.33      121.51     35.16 o 
  -5   6  11      177.15      189.10     40.76 o 
  -4   6  11      212.76      243.13     42.47 o 
  -3   6  11       80.76       88.10     26.50 o 
  -2   6  11        9.11       11.23     16.05 o 
  -1   6  11      229.69      233.04     38.75 o 
   0   6  11      237.37      237.76     39.34 o 
   1   6  11      197.39      217.15     38.36 o 
   2   6  11        0.33        3.93     15.66 o 
   3   6  11      336.17      348.45     49.34 o 
   4   6  11        3.77       -3.48     16.05 o 
   5   6  11      454.14      472.87     80.02 o 
  -6   7  11       18.67       31.05     30.94 o 
  -5   7  11      358.39      378.41     53.47 o 
  -4   7  11      220.46      205.04     39.80 o 
  -3   7  11       26.53       24.75     20.04 o 
  -2   7  11      121.32      139.45     48.97 o 
  -1   7  11       17.14       21.66     17.70 o 
   0   7  11     1266.85     1372.12     78.95 o 
   1   7  11       62.83       74.38     25.61 o 
   2   7  11       64.11       92.43     28.10 o 
   3   7  11       20.91       11.52     16.20 o 
   4   7  11       35.40        9.91     16.56 o 
   5   7  11       65.54      100.64     31.57 o 
  -5   8  11       77.17       67.20     28.02 o 
  -4   8  11      336.04      406.10     53.60 o 
  -3   8  11        3.00        2.55     15.82 o 
  -2   8  11      153.20      131.66     44.74 o 
  -1   8  11        0.02       -1.22     22.26 o 
   0   8  11      496.03      525.68     54.18 o 
   1   8  11       89.76      115.73     30.41 o 
   2   8  11       96.25       66.61     25.90 o 
   3   8  11      281.71      284.94     46.13 o 
   4   8  11       27.18       38.20     18.98 o 
  -5   9  11        0.02       -2.61     19.40 o 
  -4   9  11      471.20      545.09     61.16 o 
  -3   9  11      185.99      165.74     37.45 o 
  -2   9  11       85.87       90.14     40.73 o 
  -1   9  11        5.84       -3.56     18.81 o 
   0   9  11      232.74      234.93     41.28 o 
   1   9  11       24.14       22.39     18.41 o 
   2   9  11       81.25       48.81     24.43 o 
   3   9  11       63.18       56.69     26.49 o 
   4   9  11       35.28       25.54     19.12 o 
  -4  10  11      154.07      112.58     34.81 o 
  -3  10  11       23.93        4.59     20.46 o 
  -2  10  11       93.87       70.56     37.39 o 
  -1  10  11     1022.05     1113.67    109.84 o 
   0  10  11      472.58      526.84     81.02 o 
   1  10  11      127.82      139.76     33.83 o 
   2  10  11        2.25       -5.01     18.53 o 
   3  10  11       34.33       15.48     20.02 o 
   4  10  11      362.61      406.54     78.68 o 
  -4  11  11      470.30      460.96     83.58 o 
  -3  11  11       22.19       33.21     24.51 o 
  -2  11  11      102.13       62.10     36.61 o 
  -1  11  11        5.14       -0.89     23.82 o 
   0  11  11        0.55      -20.81     23.26 o 
   1  11  11      114.42      115.48     32.26 o 
   2  11  11      252.99      231.31     42.89 o 
   3  11  11       89.63       66.38     27.51 o 
  -3  12  11      255.50      331.87     73.01 o 
  -2  12  11      120.89       97.16     47.08 o 
  -1  12  11      381.06      547.43     89.03 o 
   0  12  11      160.51      184.30     58.43 o 
   1  12  11      246.73      283.23     68.78 o 
   2  12  11       12.29        2.39     18.56 o 
  -1  13  11       35.33       68.22     40.95 o 
   0  13  11      266.98      326.86     72.45 o 
   1  13  11      521.18      665.62     94.37 o 
  -4   0  12      386.01      397.90     49.72 o 
  -2   0  12      494.16      510.37     76.57 o 
   0   0  12      890.18      928.15     95.71 o 
   2   0  12       40.63       55.76     33.16 o 
   4   0  12       82.83       67.22     40.18 o 
  -5   1  12       95.18       83.97     28.32 o 
  -4   1  12       45.36       48.52     16.76 o 
  -3   1  12        6.17       14.42     18.26 o 
  -2   1  12        6.20       11.48     16.33 o 
  -1   1  12      544.65      564.06     56.41 o 
   0   1  12        0.04       -9.61     13.89 o 
   1   1  12      173.58      160.66     35.59 o 
   2   1  12       80.08       72.85     26.39 o 
   3   1  12      755.13      822.35     67.82 o 
   4   1  12      364.86      326.69     51.25 o 
  -5   2  12        0.09        2.57     15.54 o 
  -4   2  12       18.14        9.92     15.42 o 
  -3   2  12        0.45        4.54     16.66 o 
  -2   2  12       52.78       24.91     18.68 o 
  -1   2  12       30.27       17.36     17.23 o 
   0   2  12      320.75      290.57     44.44 o 
   1   2  12       38.82       25.80     19.17 o 
   2   2  12       28.52       16.99     17.67 o 
   3   2  12      123.15      129.92     33.03 o 
   4   2  12      121.92      143.60     35.95 o 
  -5   3  12       27.24       14.68     17.18 o 
  -4   3  12       49.26       53.29     20.63 o 
  -3   3  12      115.31      146.45     34.33 o 
  -2   3  12      373.36      359.48     47.76 o 
  -1   3  12     1178.10     1306.55     79.86 o 
   0   3  12      106.81       74.46     25.89 o 
   1   3  12      108.04      116.87     31.16 o 
   2   3  12       30.12        4.52     17.15 o 
   3   3  12      406.05      325.92     50.06 o 
   4   3  12      644.35      643.89     66.22 o 
  -5   4  12      122.28      107.60     27.20 o 
  -4   4  12        1.03       -6.42     14.66 o 
  -3   4  12        4.84       15.80     27.60 o 
  -2   4  12      279.09      312.25     45.64 o 
  -1   4  12       76.21       76.82     25.56 o 
   0   4  12       92.17      118.31     31.71 o 
   1   4  12       30.52       36.39     21.09 o 
   2   4  12       38.60       64.10     24.12 o 
   3   4  12       16.27       19.44     21.69 o 
   4   4  12       95.38      129.70     34.84 o 
  -5   5  12       10.03        0.21     19.35 o 
  -4   5  12       27.80       16.92     21.59 o 
  -3   5  12       16.00       29.16     30.38 o 
  -2   5  12        7.27       12.42     16.64 o 
  -1   5  12      431.92      449.37     52.50 o 
   0   5  12        2.68       -0.46     15.02 o 
   1   5  12        4.80        7.08     17.70 o 
   2   5  12       56.76       46.58     23.25 o 
   3   5  12      243.15      262.78     46.44 o 
   4   5  12        6.04       16.25     29.71 o 
  -5   6  12      609.77      624.80     66.67 o 
  -4   6  12      326.58      353.72     51.97 o 
  -3   6  12      126.26      113.96     45.85 o 
  -2   6  12      182.17      183.07     56.09 o 
  -1   6  12       76.71       57.35     23.28 o 
   0   6  12      113.10      102.89     30.74 o 
   1   6  12       15.93       26.34     19.97 o 
   2   6  12       89.88      101.91     30.47 o 
   3   6  12       80.37       98.07     32.01 o 
   4   6  12      155.41      208.45     61.77 o 
  -4   7  12        1.77        5.96     20.05 o 
  -3   7  12      449.71      564.91     88.36 o 
  -2   7  12        0.55       -5.56     22.48 o 
  -1   7  12        7.23        4.95     17.50 o 
   0   7  12       79.02       98.55     40.29 o 
   1   7  12      106.97       74.81     27.66 o 
   2   7  12      339.57      354.15     59.43 o 
   3   7  12       39.29       40.37     22.41 o 
  -4   8  12      394.73      461.52     82.91 o 
  -3   8  12       17.78        8.01     28.04 o 
  -2   8  12       97.54      113.18     46.85 o 
  -1   8  12       33.32       30.49     29.27 o 
   0   8  12      481.88      600.55     61.05 o 
   1   8  12       57.54       60.63     29.21 o 
   2   8  12      369.16      431.84     56.66 o 
   3   8  12       29.09       12.82     20.05 o 
  -3   9  12        0.53       11.57     27.93 o 
  -2   9  12      199.01      223.14     64.77 o 
  -1   9  12       38.64       51.75     36.06 o 
   0   9  12      125.54      130.21     49.64 o 
   1   9  12        0.04       -1.90     17.10 o 
   2   9  12        6.34       17.50     20.57 o 
  -1  10  12        0.20      -11.69     26.82 o 
   0  10  12      261.88      353.34     76.34 o 
   1  10  12        1.04        1.53     19.63 o 
   2  10  12        1.14        7.43     19.97 o 
  -3   0  13     2167.75     2369.24    158.48 o 
  -1   0  13      348.73      399.42     75.79 o 
   1   0  13      149.99      186.30     57.09 o 
  -4   1  13       86.65       88.03     42.85 o 
  -3   1  13        0.00       -3.25     18.12 o 
  -2   1  13       42.26       29.61     21.66 o 
  -1   1  13        2.70        3.97     16.92 o 
   0   1  13      266.83      249.89     53.98 o 
   1   1  13       85.48       80.79     29.02 o 
   2   1  13      109.19      119.87     34.34 o 
  -4   2  13       76.51      125.42     48.19 o 
  -3   2  13      606.15      685.22     65.50 o 
  -2   2  13       21.17       22.81     21.84 o 
  -1   2  13       34.05       27.35     21.19 o 
   0   2  13       53.56       27.28     21.33 o 
   1   2  13       58.59       43.80     24.73 o 
   2   2  13        0.87        2.19     16.52 o 
  -4   3  13      145.48      166.04     56.31 o 
  -3   3  13        4.87       12.13     27.82 o 
  -2   3  13      561.62      584.90     60.87 o 
  -1   3  13        0.27        5.39     18.84 o 
   0   3  13       42.41       29.21     20.69 o 
   1   3  13      119.21      114.49     33.88 o 
   2   3  13       15.41       12.26     20.40 o 
  -3   4  13       95.75       93.26     43.63 o 
  -2   4  13      113.72      116.42     33.13 o 
  -1   4  13      397.59      405.23     54.21 o 
   0   4  13       24.83        3.67     19.02 o 
   1   4  13       29.88       22.47     22.40 o 
   2   4  13      470.90      475.45     59.92 o 
  -3   5  13       87.52       83.91     41.73 o 
  -2   5  13      253.49      310.16     72.23 o 
  -1   5  13       14.04       19.96     21.04 o 
   0   5  13       36.48       17.72     21.13 o 
   1   5  13       14.76       17.39     21.49 o 
   2   5  13      105.78      105.39     48.30 o 
  -2   6  13       16.10        6.23     24.93 o 
  -1   6  13       21.35       22.95     20.12 o 
   0   6  13       41.85       58.31     27.28 o 
   1   6  13       33.07       42.54     24.56 o 
   0   7  13        2.64       23.93     33.94 o 
   1   7  13       16.60       16.03     32.16 o 
   0   8  13       93.70       40.40     38.17 o 
                                                 
